# Supplementary material for: REAPing the benefits: development and use of a structured evaluation framework to codify learning resources for Global Health professionals
Source: BMC Med Educ. 2021 Jul 8;21:374. doi: 10.1186/s12909-021-02805-6 (PMC8268310; doi:10.1186/s12909-021-02805-6)
Supplement: Supplementary file 1 — Additional file 1. [file 12909_2021_2805_MOESM1_ESM.xls]

## Sheet: Sheet1
courseid	activity_type	activity_title	institution	cred_rep	location	url	country	whoregion	prephrs	activehrs	cost	avail_info	star_core	star_skill	star_content	star_milestone	star_relevance	fac_interact	peer_interact	star_engage	inperson_req	start_flex	pace_flex	platform	star_access	syllabus	instructor_cred	applyactivity	assessments	star_pedagogy	star_overall	reviewer	date_update	status	core_dev	core_com	core_cul	core_cap	core_gbd	core_eth	core_hesj	core_gen	skill_pm	skill_econ	skill_beh	skill_stat	skill_epi	skill_pol	skill_info
1	course	Mastering Data Analysis in Excel	Coursera	Other continuing professional education (CPE) accreditation	Online	https://www.coursera.org/learn/analytics-excel		PAHO	0	21	150	Full syllabus,Detailed web pages open to the public	null	STAT		Practicing	Great	Limited	Average	Great	Online only	Frequent start	Flexible pace	Requirements clear,Multimedia content	Okay	Provided	Credible	Limited	Aligned	Okay	Okay	Anant Mishra	2020-05-18	Active									No	No	No	Statistics	No	No	No
5	course	Spanish language classes	Speak Spanish in DC	No accreditation is available/institution is unknown or questionable	Inperson	http://speakspanishindc.com/	US	PAHO	0	12	3500	Brief course description	COM,CUL			Practicing	Okay	High	High	Great	Full semester/term	Frequent start	Fixed pace	None	Okay	Provided	Credible	None	Aligned	Great	Okay	Anant Mishra	2020-05-19	Active	No	Communication	CrossCultural	No	No	No	No	No
7	workshop	Systematic review protocols & implementation	Johns Hopkins University	Accredited by Council on Education for Public Health (CEPH)	EitherIorO	https://welch.jhmi.edu/		PAHO	0	16	0	Detailed web pages open to the public,Learning objectives,Course pages online,Brief course description	COM	INFO		Understanding	Great	High	Average	Great	Workshop/training	Frequent start	Fixed pace	Unknown	Okay	NotProvided	Credible	Unknown	InclusionUnclear	Great	Great	Liz Hahn	2020-06-02	Active	No	Communication	No	No	No	No	No	No	No	No	No	No	No	No	Informatics
8	course	Gender Equity Trainings	UN Women Training Centre	No CEPH or CPD credit offered but institution in well known in field	Online	https://trainingcentre.unwomen.org/portal/		PAHO	0	13	0	Detailed web pages open to the public,Learning objectives,Brief course description	GEN	BEH		Practicing	Great	None	None	Okay	Online only	On demand	Highly flexible pace	Multimedia content	Great	Provided	Credible	Limited	Aligned	Great	Great	Anant Mishra	2020-05-20	Active	No	No	No	No	No	No	No	Gender	No	No	Behavioral	No	No	No	No
10	course	Journal Manuscript Development for Global Health	Global Health eLearning (GHeL)	Accredited by USAID	Online	https://www.globalhealthlearning.org/course/journal-manuscript-development-global-health		PAHO	0	3	0	Learning objectives,Brief course description	COM			Understanding	Great	Limited	Limited	Okay	Online only	Open enrollment	Highly flexible pace	Multimedia content	Great	NotProvided	Credible	Unknown	InclusionUnclear	Okay	Great	Liz Hahn	2020-06-02	Active	No	Communication	No	No	No	No	No	No
11	workshop	Leadership in Strategic Communication Workshop	Johns Hopkins University	Accredited by Council on Education for Public Health (CEPH)	Inperson	https://ccp.jhu.edu/capacity-strengthening/leadership-strategic-communication-workshop/	US	PAHO	0	120		Detailed web pages open to the public,Learning objectives,Brief course description	COM	PM		Understanding	Great	High	High	Great	Workshop/training	Infrequent start	Fixed pace	Multimedia content	NotSoGood	NotProvided	Credible	High	Unexplained	Great	Okay	Liz Hahn	2020-06-02	Active	No	Communication	No	No	No	No	No	No	ProjMgmt	No	No	No	No	No	No
12	course	Investigation of Outbreaks	Johns Hopkins University	Accredited by Council on Education for Public Health (CEPH)	Inperson	https://www.jhsph.edu/courses/course/27529/2019/340.693.11/investigation-of-outbreaks	US	PAHO	0	23	1166	Detailed web pages open to the public,Learning objectives,Brief course description	GBD	EPI	ID	Understanding	Great	High	High	Great	Full semester/term	Infrequent start	Fixed pace	Multimedia content	NotSoGood	NotProvided	Credible	Limited	Unexplained	Great	Great	Liz Hahn	2020-06-02	Active	No	No	No	No	GlobalDisease	No	No	No	No	No	No	No	Epidemiology	No	No
13	course	Public health interventions in pandemics and epidemics	WHO	No CEPH or CPD credit offered but institution in well known in field	Online	https://openwho.org/courses/public-health-interventions		EURO	0	3	0	Detailed web pages open to the public,Learning objectives	CAP	EPI,POL	ID,SYST,HUM	Leading	Great	None	None	Okay	Online only	On demand	Highly flexible pace	Requirements clear,Multimedia content	Great	Provided	Credible	Limited	InclusionUnclear	Great	Great	Anant Mishra	2020-05-20	Active	No	No	No	Capacity	No	No	No	No	No	No	No	No	Epidemiology	Policy	No
14	course	Mastering Software Development in R Specialization	Coursera	Other continuing professional education (CPE) accreditation	Online	https://www.coursera.org/specializations/r		PAHO	0	100	120	Full syllabus,Detailed web pages open to the public	null	STAT,D&I		Practicing	Okay	Limited	None	Okay	Online only	Open enrollment	Highly flexible pace	Requirements clear,Multimedia content	Great	Provided	Credible	Limited	Aligned	Great	Okay	Anant Mishra	2020-05-18	Active									No	No	No	Statistics	No	No	No
21	course	Conceptual and Evidential Foundations of Health Equity and Social Justice	Johns Hopkins University	Accredited by Council on Education for Public Health (CEPH)	Inperson	https://www.jhsph.edu/courses/course/27573/2019/221.656.11/conceptual-and-evidential-foundations-of-health-eq	US	PAHO	48	72	2324	Full syllabus,Detailed web pages open to the public,Learning objectives,Course pages online,Brief course description	HE/SJ	MEL		Practicing	Okay	High	High	Great	Workshop/training	Infrequent start	Fixed pace	None	Okay	Provided	Credible	High	Aligned	Great	Great	Liz Hahn	2020-06-02	Active	No	No	No	No	No	No	EquityJustice	No	No	No	No	No	No	No	No
26	course	Ethics of Public Health Practice in Developing Countries	Johns Hopkins University	Accredited by Council on Education for Public Health (CEPH)	Online	https://www.jhsph.edu/courses/course/29180/2019/221.616.81/ethics-of-public-health-practice-in-developing-cou		PAHO	10	20	2256	Detailed web pages open to the public,Learning objectives,Brief course description	ETH			Practicing	Okay	High	Variable	Great	Online only	Infrequent start	Fixed pace	Multimedia content	Okay	NotProvided	Credible	High	Unexplained	Great	Great	Liz Hahn	2020-06-02	Active	No	No	No	No	GlobalDisease	No	No	No
29	course	Write a Global Health Book in a Weekend	Realizing Global Health (RGH)	No accreditation is available/institution is unknown or questionable	Online	https://www.realizingglobalhealth.com/write-a-global-health-book-in-a-weekend/		PAHO	0	30		Learning objectives,Brief course description	COM			Practicing	NotSoGood	High	None	Great	Online only	Open enrollment	Highly flexible pace	Unknown	Great	Provided	Credible	High	Aligned	Great	NotSoGood	Anant Mishra	2020-05-20	Active	No	Communication	No	No	No	No	No	No
31	workshop	Training on new IBP knowledge management (KM) platform	WHO	No CEPH or CPD credit offered but institution in well known in field	Inperson			EURO	0	40	0	Other	COM,CAP	PM		Practicing	Okay			Okay	Workshop/training	Unknown	Unknown	None	Okay	Unknown	UnkwnNot	Unknown	InclusionUnclear	Okay	Okay	Caroline Dolive	2019-07-10	Active	No	Communication	No	Capacity	No	No	No	No	ProjMgmt	No	No	No	No	No	No
32	course	Multiple courses related to core competencies & technical areas	Global Health eLearning (GHeL)	Accredited by USAID	Online	https://www.globalhealthlearning.org/courses		PAHO	0	20	0	Detailed web pages open to the public,Learning objectives,Brief course description	GBD	STAT,D&I	FP/RH,ID	Understanding	Great	Variable	Average	Great	Online only	On demand	Highly flexible pace	Multimedia content	Great	NotProvided	Credible	Unknown	InclusionUnclear	Great	Great	Liz Hahn	2020-06-02	Active	No	No	No	No	GlobalDisease	No	No	No	No	No	No	Statistics	No	No	No
33	course	Visual Design 101	General Assembly	No accreditation is available/institution is unknown or questionable	Inperson	https://generalassemb.ly/education/visual-design-101/washington-dc	US	PAHO	0	8	55	Detailed web pages open to the public,Learning objectives,Brief course description	COM			Practicing	Great	High	Variable	Great	Workshop/training	Infrequent start	Fixed pace	Unknown	Okay	NotProvided	Credible	High	Aligned	Great	Great	Liz Hahn	2020-06-02	Active	No	Communication	No	No	No	No	No	No
34	course	Intermediate French	Alliance Francaise	No accreditation is available/institution is unknown or questionable	Inperson	https://francedc.org/index	US	PAHO	10	32	409	Detailed web pages open to the public,Learning objectives	COM			Understanding	Okay	Average	Limited	Okay	Optional	Open enrollment	Fixed pace	Multimedia content	Okay	Unknown	UnkwnNot	Average	Aligned	Okay	Okay	Lillian James	2020-05-19	Active	No	Communication	No	No	No	No	No	No
35	course	KM101 Knowledge Age Essentials	KM Institute	No CEPH or CPD credit offered but institution in well known in field	Online	https://www.kminstitute.org/content/km101-knowledge-age-essentials-online		PAHO	0	7	495	Learning objectives,Brief course description	CAP	PM		Practicing	Okay	Limited	None	Okay	Online only	Open enrollment	Flexible pace	Requirements clear,Multimedia content	Great	Provided	Credible	Limited	Aligned	Great	Okay	Anant Mishra	2020-05-18	Active	No	No	No	Capacity	No	No	No	No	ProjMgmt	No	No	No	No	No	No
38	course	French tutoring	French Academy	No CEPH or CPD credit offered but institution in well known in field	Inperson	https://www.frenchacademy.us/index.php	US	PAHO	0	15	900	Brief course description	COM			Practicing	Okay	High	Variable	Great	Workshop/training	Frequent start	Flexible pace	Requirements clear	Okay	NotProvided	Credible	Average	Unexplained	Great	Okay	Liz Hahn	2020-05-26	Active	No	Communication	No	No	No	No	No	No
41	course	Partnership and Capacity Strengthening	Catholic Relief Services (CRS)	No CEPH or CPD credit offered but institution in well known in field	Online	https://ics.crs.org/course/partnership-and-capacity-strengthening-basics-introduction-crs-approach		PAHO	0	8	0	Course pages online,Brief course description	CAP	PM	SYST	Practicing	Great	Average	Limited	Okay	Online only	On demand	Highly flexible pace	Multimedia content	Okay	NotProvided	UnkwnNot	Average	Aligned	Okay	Okay	Liz Hahn	2020-05-25	Active	No	No	No	Capacity	No	No	No	No	ProjMgmt	No	No	No	No	No	No
45	course	Operations and Supply Chain Management	Skillsoft (USAIDU only)	No accreditation is available/institution is unknown or questionable	Online			PAHO	0	1	0	Other	null	SCM		Understanding	Okay	None	None	Okay	Online only	On demand	Highly flexible pace	Unknown	Okay	NotProvided	UnkwnNot	Unknown	InclusionUnclear	Okay	Okay	Caroline Dolive	2019-08-22	Active									No	No	No	No	No	No	No
46	course	Mastering the Art of Health Project Management	USAID University	Accredited by USAID	Inperson		US	PAHO	0	16	0	Brief course description	DEV	ECON		Practicing	Great	Average	Average	Great	Workshop/training	Infrequent start	Fixed pace	Unknown	Okay	NotProvided	UnkwnNot	Limited	InclusionUnclear	Okay	Great	Liz Hahn	2020-05-26	Active	Development	No	No	No	No	No	No	No	No	Econ	No	No	No	No	No
47	course	Supply Chain Management Basics: Cutting Costs and Optimizing Delivery	Skillsoft (USAIDU only)	No accreditation is available/institution is unknown or questionable	Online			PAHO	0	0.5	0	Brief course description	null	SCM		Understanding	Okay	None	None	Okay	Online only	On demand	Highly flexible pace	Unknown	Okay	NotProvided	UnkwnNot	Unknown	InclusionUnclear	Okay	Okay	Caroline Dolive	2020-04-08	Active									No	No	No	No	No	No	No
49	course	French language	Rosetta Stone	No CEPH or CPD credit offered but institution in well known in field	Online	https://www.rosettastone.com/buy-french/		PAHO		50	0	Learning objectives,Brief course description	COM			Practicing	Okay	Variable	None	Great	Online only	Open enrollment	Flexible pace	Requirements clear,Multimedia content	Great	Provided	Credible	None	Aligned	Great	Okay	Anant Mishra	2020-05-19	Active	No	Communication	No	No	No	No	No	No
50	course	Various courses	USAID University	Accredited by USAID	EitherIorO			PAHO			0	Other	null			Understanding	Okay			Okay	Unknown	Unknown	Unknown	Unknown	Okay	Unknown	UnkwnNot	Unknown	InclusionUnclear	Okay	Okay	Caroline Dolive	2020-06-03	Active
52	workshop	Technical Consultation on Expanding Contraceptive Method Choice	LAPM COP	No accreditation is available/institution is unknown or questionable	EitherIorO	https://www.eventbrite.com/e/lapm-cops-technical-consultation-on-expanding-method-choice-tickets-68524778457	US	PAHO	0	7.5	0	Brief course description	null		FP/RH	Practicing	Okay	High	High	Great	Optional	Unknown	Fixed pace	Requirements clear	Great	NotProvided	Credible	High	NoAssessment	Okay	Great	Caroline Dolive	2019-09-13	Active
53	course	Statistical Analysis with R for Public Health Specialization	Coursera	Other continuing professional education (CPE) accreditation	Online	https://www.coursera.org/specializations/statistical-analysis-r-public-health		PAHO		48	150	Full syllabus,Detailed web pages open to the public	GBD	STAT,EPI	NUT,CHRD	Practicing	Great	Limited	None	Great	Online only	On demand	Highly flexible pace	Requirements clear,Multimedia content	Great	Provided	Credible	Limited	Aligned	Great	Great	Anant Mishra	2020-05-18	Active	No	No	No	No	GlobalDisease	No	No	No	No	No	No	Statistics	Epidemiology	No	No
55	course	Tableau Visualization	Skillsoft (USAIDU only)	No accreditation is available/institution is unknown or questionable	Online			PAHO		2	0	Other	null	STAT		Understanding	Great	None	None	Okay	Online only	On demand	Highly flexible pace	Unknown	Okay	NotProvided	UnkwnNot	Unknown	InclusionUnclear	Okay	Okay	Caroline Dolive	2020-06-08	Active									No	No	No	Statistics	No	No	No
56	course	Introduction to Project Management (PMBOK Guide Fifth Edition)	Skillsoft (USAIDU only)	No accreditation is available/institution is unknown or questionable	Online			PAHO		1	0	Other	null	PM		Understanding	Okay	None	None	Okay	Online only	On demand	Highly flexible pace	Unknown	Okay	Unknown	UnkwnNot	Unknown	InclusionUnclear	Okay	Okay	Caroline Dolive	2020-05-26	Active									ProjMgmt	No	No	No	No	No	No
58	course	USAID Orientation for Health Sector Staff	USAID University	Accredited by USAID	Online			PAHO		1	0	Brief course description	DEV			Understanding	Great	None	None	Okay	Online only	On demand	Highly flexible pace	Unknown	Okay	NotProvided	UnkwnNot	Unknown	InclusionUnclear	Okay	Okay	Caroline Dolive	2020-05-19	Active	Development	No	No	No	No	No	No	No
59	course	Gender 101-103: Gender Equality at USAID	USAID University	Accredited by USAID	Online			PAHO		6	0	Brief course description	GEN			Practicing	Okay	None	None	Okay	Online only	On demand	Highly flexible pace	Unknown	Okay	Unknown	UnkwnNot	Unknown	InclusionUnclear	Okay	Okay	Caroline Dolive	2020-05-19	Active	No	No	No	No	No	No	No	Gender
60	course	M&E Fundamentals	Global Health eLearning (GHeL)	Accredited by USAID	Online	https://globalhealthlearning.org/course/m-e-fundamentals		PAHO		2	0	Learning objectives,Brief course description	null	MEL		Understanding	Okay	Limited	Limited	Great	Online only	Open enrollment	Highly flexible pace	Multimedia content	Great	NotProvided	Credible	Unknown	InclusionUnclear	Okay	Great	Liz Hahn	2020-06-02	Active									No	No	No	No	No	No	No
61	course	Gender M&E	Global Health eLearning (GHeL)	Accredited by USAID	Online	https://globalhealthlearning.org/course/gender-m-e		PAHO		2	0	Learning objectives,Brief course description	GEN	MEL		Understanding	Great	Limited	Limited	Great	Online only	Open enrollment	Highly flexible pace	Multimedia content	Great	NotProvided	Credible	Unknown	InclusionUnclear	Okay	Great	Liz Hahn	2020-06-02	Active	No	No	No	No	No	No	No	Gender	No	No	No	No	No	No	No
63	course	USAID Humanitarian Assistance	USAID University	Accredited by USAID	Inperson		US	PAHO		16	0	Brief course description	null		HUM	Understanding	Okay	Average	Average	Great	Workshop/training	Frequent start	Fixed pace	None	Okay	NotProvided	UnkwnNot	Unknown	InclusionUnclear	Okay	Okay	Caroline Dolive	2020-05-19	Active
64	course	Tableau Calculations	Skillsoft (PHI & USAIDU)	No accreditation is available/institution is unknown or questionable	Online			PAHO		1	0	Learning objectives,Brief course description	null	STAT		Practicing	Great	None	None	Okay	Online only	On demand	Highly flexible pace	Unknown	Okay	NotProvided	Credible	None	NoAssessment	Great	Great	Caroline Dolive	2020-05-19	Active									No	No	No	Statistics	No	No	No
65	course	Tableau Advanced Visualizations	Skillsoft (USAIDU only)	No accreditation is available/institution is unknown or questionable	Online			PAHO		1	0	Brief course description	null	STAT		Practicing	Great	None	None	Okay	Online only	On demand	Highly flexible pace	Unknown	Okay	NotProvided	UnkwnNot	Unknown	InclusionUnclear	NotSoGood	Okay	Caroline Dolive	2020-05-19	Active									No	No	No	Statistics	No	No	No
66	workshop	Multilevel Modeling: A Second Course	Statistical Horizons	No CEPH or CPD credit offered but institution in well known in field	Online	https://statisticalhorizons.com/seminars/public-seminars/multilevel-modeling-a-second-course		PAHO	0	20	955	Detailed web pages open to the public,Learning objectives,Brief course description	null	STAT,INFO		Practicing	Okay	Average	Limited	Great	Online only	Infrequent start	Fixed pace	Requirements clear,Multimedia content	Okay	Provided	Credible	Limited	Aligned	Great	Great	Anant Mishra	2020-05-19	Active									No	No	No	Statistics	No	No	Informatics
71	course	Phoenix Accruals Online Training	USAID University	Accredited by USAID	Online			PAHO	0	1.5	0	Brief course description	null	ECON		Practicing	Okay	None	None	Okay	Online only	On demand	Highly flexible pace	Unknown	Okay	NotProvided	UnkwnNot	Unknown	Unexplained	Okay	Okay	Caroline Dolive	2020-05-19	Active									No	Econ	No	No	No	No	No
72	course	What is Food Security?	USAID University	Accredited by USAID	Online			PAHO		2	0	Brief course description	null		NUT,ENV	Understanding	Okay	None	None	Okay	Online only	On demand	Highly flexible pace	Unknown	Okay	NotProvided	UnkwnNot	Unknown	InclusionUnclear	Okay	Okay	Caroline Dolive	2020-05-19	Active
73	workshop	Data Visualization & R Workshop	Urban Institute	No accreditation is available/institution is unknown or questionable	Inperson	https://www.eventbrite.com/e/data-visualization-and-r-tickets-61945159640		PAHO		8	600	Learning objectives,Brief course description	null	STAT		Practicing	Great	High	Limited	Great	Workshop/training	Infrequent start	Fixed pace	Unknown	NotSoGood	NotProvided	Credible	Limited	NoAssessment	Okay	Okay	Liz Hahn	2020-06-02	Active									No	No	No	Statistics	No	No	No
74	course	US Abortion and FP Requirements - 2019	Global Health eLearning (GHeL)	Accredited by USAID	Online	https://www.globalhealthlearning.org/course/us-abortion-and-fp-requirements-2019		PAHO		1.5	0	Learning objectives,Brief course description	HE/SJ,GEN	POL	FP/RH	Inquiring	Great	Limited	Limited	Great	Online only	Open enrollment	Highly flexible pace	Multimedia content	Great	NotProvided	Credible	Unknown	InclusionUnclear	Okay	Great	Liz Hahn	2020-06-02	Active	No	No	No	No	No	No	EquityJustice	Gender	No	No	No	No	No	Policy	No
75	course	Protecting Life in Global Health Assistance and Statutory Abortion Restrictions - 2019	Global Health eLearning (GHeL)	Accredited by USAID	Online	https://www.globalhealthlearning.org/course/protecting-life-global-health-assistance-and-statutory		PAHO		1.5	0	Learning objectives,Brief course description	null	POL	FP/RH,MNCH	Inquiring	Great	Limited	Limited	Great	Online only	Open enrollment	Highly flexible pace	Unknown	Great	NotProvided	Credible	Unknown	InclusionUnclear	Okay	Great	Liz Hahn	2020-06-02	Active									No	No	No	No	No	Policy	No
76	course	Family Planning and HIV Service Integration	Global Health eLearning (GHeL)	Accredited by USAID	Online	https://www.globalhealthlearning.org/course/family-planning-and-hiv-service-integration		PAHO		2	0	Learning objectives,Brief course description	CAP	PM	FP/RH,HIV	Understanding	Great	Limited	Limited	Okay	Online only	On demand	Highly flexible pace	Multimedia content	Okay	NotProvided	Credible	None	NoAssessment	Okay	Okay	Liz Hahn	2020-06-02	Active	No	No	No	Capacity	No	No	No	No	ProjMgmt	No	No	No	No	No	No
77	course	PEPFAR Data Streams & Cycles: Data Analysis & Use	CAMRIS	Accredited by USAID	EitherIorO			PAHO		2	0	Other	null	STAT	ID	Understanding	Great	None	None	Okay	Online only	On demand	Highly flexible pace	Unknown	Okay	Unknown	UnkwnNot	Unknown	InclusionUnclear	Okay	Okay	Caroline Dolive	2020-06-08	Active									No	No	No	Statistics	No	No	No
78	course	Tableau Desktop Orientation	GHPOD	No accreditation is available/institution is unknown or questionable	Online			PAHO		3	0	Other	null	STAT		Understanding	Okay	None	None	Okay	Online only	On demand	Highly flexible pace	Unknown	Okay	NotProvided	UnkwnNot	Unknown	InclusionUnclear	Okay	Okay	Caroline Dolive	2020-06-08	Active									No	No	No	Statistics	No	No	No
79	course	French language classes	Global Language Network (GLN)	No accreditation is available/institution is unknown or questionable	Inperson	https://thegln.org/	US	PAHO		24	200	Detailed web pages open to the public,Learning objectives	COM,CUL			Practicing	Okay	High	High	Great	Full semester/term	Frequent start	Fixed pace	None	NotSoGood	Provided	UnkwnNot	None	Aligned	Okay	Okay	Anant Mishra	2020-05-18	Active	No	Communication	CrossCultural	No	No	No	No	No
85	course	Global Language Network	Global Language Network (GLN)	No accreditation is available/institution is unknown or questionable	Inperson	https://thegln.org/	US	PAHO	20	40	100	Detailed web pages open to the public,Learning objectives	CUL			Practicing	Okay	High	High	Great	Full semester/term	Frequent start	Fixed pace	None	Okay	Provided	UnkwnNot	None	Aligned	Great	Great	Anant Mishra	2020-05-18	Active	No	No	CrossCultural	No	No	No	No	No
86	course	British Council Professional English Course	British Council	No CEPH or CPD credit offered but institution in well known in field	Inperson	https://www.britishcouncil.or.tz/english/business/professional	TZ	AFRO	40	40	255	Detailed web pages open to the public	COM	D&I		Understanding	Okay	High	High	Okay	Full semester/term	Frequent start	Designated schedule with own pace	Unknown	Okay	NotProvided	Credible	Unknown	Unexplained	Okay	Okay	Liz Hahn	2020-05-25	Active	No	Communication	No	No	No	No	No	No	No	No	No	No	No	No	No
87	course	Quality Assured Data Entry & Analysis-Module 2	Medicins Sans Frontieres (MSF)	No CEPH or CPD credit offered but institution in well known in field	Online	https://msf.lu/en/operational-research/training/online-resources		EURO	25	25	0	Brief course description	null	EPI,D&I		Practicing	Okay	None	None	Okay	Online only	On demand	Highly flexible pace	Multimedia content	Great	Provided	Credible	Limited	NoAssessment	Great	Great	Anant Mishra	2020-05-19	Active									No	No	No	No	Epidemiology	No	No
88	course	French Tutoring	Alliance Francaise	Other continuing professional education (CPE) accreditation	Inperson	https://francedc.org/private	US	PAHO		24	70	Detailed web pages open to the public,Learning objectives,Course pages online,Brief course description	COM			Practicing	Great	High	High	Great	Optional	On demand	Flexible pace	Unknown	Great	NotProvided	Credible	High	NoAssessment	Great	Great	Liz Hahn	2020-06-02	Active	No	Communication	No	No	No	No	No	No
89	course	Le Bootcamp Expression du temps	Alliance Francaise	Other continuing professional education (CPE) accreditation	Inperson	https://francedc.org/course_list?age_group=Adults	US	PAHO	0		85	Detailed web pages open to the public	COM			Understanding	Great	High	None	Great	Workshop/training	Frequent start	Designated schedule with own pace	Unknown	Okay	NotProvided	Credible	High	Misalign	Okay	Okay	Liz Hahn	2020-06-02	Active	No	Communication	No	No	No	No	No	No
90	course	Le Bootcamp Le Conditionnel...	Alliance Francaise	Other continuing professional education (CPE) accreditation	Inperson	https://francedc.org/course_list?age_group=Adults	US	PAHO		3	85	Detailed web pages open to the public,Course pages online,Brief course description	COM			Understanding	Okay	High	High	Great	Workshop/training	Frequent start	Designated schedule with own pace	Unknown	Okay	NotProvided	Credible	High	Misalign	Okay	Okay	Liz Hahn	2020-06-02	Active	No	Communication	No	No	No	No	No	No
91	course	French Immersion Tutoring	Africa Consultants Intl (ACI)	No accreditation is available/institution is unknown or questionable	Inperson	https://www.acibaobab.org/	SN	AFRO	0	25	2191	Detailed web pages open to the public,Learning objectives,Course pages online,Brief course description	COM,CUL			Practicing	Okay	High	None	Okay	Workshop/training	Unknown	Flexible pace	Requirements clear	Okay	NotProvided	Credible	High	Unexplained	Okay	Okay	Lillian James	2020-05-19	Active	No	Communication	CrossCultural	No	No	No	No	No
93	course	Program Planning for Health Behavior Change	Johns Hopkins University	Accredited by Council on Education for Public Health (CEPH)	Inperson	https://www.jhsph.edu/courses/course/16850/2012/410.620.81/program-planning-for-health-behavior-change	US	PAHO	24	48	3384	Detailed web pages open to the public,Learning objectives,Course pages online	ETH	PM,BEH		Understanding	Great	High	Variable	Okay	Online only	Infrequent start	Designated schedule with own pace	Requirements clear,Multimedia content	Okay	Provided	Credible	High	Misalign	Great	Great	Liz Hahn	2020-05-26	Active	No	No	No	No	GlobalDisease	No	No	No	ProjMgmt	No	Behavioral	No	No	No	No
99	course	Portuguese Refresher Course	Lusa Language School	No accreditation is available/institution is unknown or questionable	Inperson	https://www.lusaschool.com/portuguese-courses/full-immersion/	PT	EURO	0	80	3700	Detailed web pages open to the public,Brief course description	COM			Practicing	Great	High	None	Great	Workshop/training	Frequent start	Flexible pace	None	Okay	NotProvided	Credible	Average	Aligned	Great	Okay	Liz Hahn	2020-06-02	Active	No	Communication	No	No	No	No	No	No
100	course	Adaptive Project Management	pm4dev	No CEPH or CPD credit offered but institution in well known in field	Online	https://www.pm4dev.com/elearn/ecourses/eapm.html		PAHO	20	40	150	Detailed web pages open to the public	DEV	PM		Practicing	Great	Limited	Limited	Great	Online only	Open enrollment	Designated schedule with own pace	None	Great	Provided	Credible	Limited	Aligned	Great	Okay	Anant Mishra	2020-05-19	Active	Development	No	No	No	No	No	No	No	ProjMgmt	No	No	No	No	No	No
101	course	Project Management	Project Management Institute (PMI)	No CEPH or CPD credit offered but institution in well known in field	Online	https://www.pmi.org/learning/courses/project-management-basics-an-official-pmi-online-course		PAHO		23		Learning objectives,Brief course description	DEV	PM		Practicing	Okay	Limited	Limited	Great	Online only	Open enrollment	Flexible pace	Multimedia content	Great	Provided	Credible	Limited	Aligned	Great	Okay	Anant Mishra	2020-05-19	Active	Development	No	No	No	No	No	No	No	ProjMgmt	No	No	No	No	No	No
102	course	Strategic Partnerships	IMD	No CEPH or CPD credit offered but institution in well known in field	Online	https://www.imd.org/sp/strategic-partnerships-online-course/		EURO		40		Detailed web pages open to the public,Learning objectives	DEV			Practicing	Okay	High	Limited	Great	Online only	Infrequent start	Designated schedule with own pace	Requirements clear,Multimedia content	Okay	Provided	UnkwnNot	High	Aligned	Great	Okay	Anant Mishra	2020-05-18	Active	Development	No	No	No	No	No	No	No
103	course	Building Effective Partnerships for Sustainable Development	The Partnering Initiative (TPI)	Other continuing professional education (CPE) accreditation	Inperson	https://thepartneringinitiative.org/training-and-services/partnershiptraining/building-effective-partnerships-for-development/	GB	EURO		24		Learning objectives,Brief course description	DEV			Practicing	Great	Average	Average	Okay	Workshop/training	Infrequent start	Fixed pace	None	Okay	NotProvided	Credible	Limited	Aligned	Okay	Great	Lillian James	2020-05-22	Active	Development	No	No	No	No	No	No	No
104	course	Medical and Professional Spanish	International Language Institute (ILI)	No accreditation is available/institution is unknown or questionable	Inperson	https://ilidc.com/flp/spanishclass/	US	PAHO		25	3500	Detailed web pages open to the public,Learning objectives	DEV,COM,CUL			Practicing	Okay	High	Average	Great	Full semester/term	Frequent start	Fixed pace	None	Okay	Provided	Credible	Limited	Aligned	Great	Okay	Anant Mishra	2020-05-18	Active	Development	Communication	CrossCultural	No	No	No	No	No
105	course	Leadership in Action	Johns Hopkins University	Accredited by Council on Education for Public Health (CEPH)	Inperson	Carey.jhu.edu/exec-ed	US	PAHO	0	16	3200	Detailed web pages open to the public,Learning objectives,Brief course description	DEV,COM	PM		Practicing	Great	High	High	Great	Optional	Frequent start	Flexible pace	Unknown	Great	NotProvided	Credible	Unknown	Unexplained	Great	Great	Liz Hahn	2020-06-02	Active	Development	Communication	No	No	No	No	No	No	ProjMgmt	No	No	No	No	No	No
106	course	Strategic Negotiation	Johns Hopkins University	Accredited by Council on Education for Public Health (CEPH)	Inperson	https://carey.jhu.edu/programs/executive-education/programs-individuals/courses/management/strategic-negotiation		PAHO	0	24	3800	Detailed web pages open to the public,Learning objectives,Course pages online,Brief course description	DEV,COM			Practicing	Great	High	Average	Great	Full semester/term	Frequent start	Fixed pace	Unknown	Okay	Provided	Credible	Unknown	InclusionUnclear	Okay	Okay	Liz Hahn	2020-06-02	Active	Development	Communication	No	No	No	No	No	No
107	course	Data Science for Managers	Data Camp	No accreditation is available/institution is unknown or questionable	Online	https://www.datacamp.com/courses/data-science-for-managers		PAHO		4	29	Detailed web pages open to the public,Course pages online,Brief course description	null	STAT		Practicing	Okay	Limited	None	Okay	Online only	On demand	Unknown	Unknown	Great	NotProvided	UnkwnNot	Limited	InclusionUnclear	NotSoGood	Okay	Liz Hahn	2020-06-02	Active									No	No	No	Statistics	No	No	No
108	course	Rx Solution	Management Sciences for Health (MSH)	No CEPH or CPD credit offered but institution in well known in field	Online	https://leadernet.org/rxsolution-introduction/		PAHO	6	6	0	Detailed web pages open to the public	null	SCM		Practicing	Okay	None		Okay	Online only	On demand	Highly flexible pace	Multimedia content	Great	Unknown	UnkwnNot	Limited	InclusionUnclear	Okay	Okay	Anant Mishra	2020-05-19	Active									No	No	No	No	No	No	No
109	course	Lean engineering principles	Coursera	Other continuing professional education (CPE) accreditation	Online	https://www.coursera.org/learn/six-sigma-principles		PAHO		13	39	Full syllabus,Detailed web pages open to the public	DEV	STAT		Practicing	Okay	Limited	None	Great	Online only	On demand	Flexible pace	Requirements clear,Multimedia content	Great	Provided	Credible	Limited	Aligned	Great	Great	Anant Mishra	2020-05-18	Active	Development	No	No	No	No	No	No	No	No	No	No	Statistics	No	No	No
110	course	Lean engineering tools and fundamentals	6 Sigma	No CEPH or CPD credit offered but institution in well known in field	Online	https://www.6sigma.us/six-sigma-online-training.php		PAHO		30	250	Detailed web pages open to the public	null	PM,STAT		Understanding	Okay	Average	None	Okay	Online only	On demand	Highly flexible pace	Multimedia content,None	Great	NotProvided	UnkwnNot	Limited	InclusionUnclear	Okay	Okay	Liz Hahn	2020-06-02	Active									ProjMgmt	No	No	Statistics	No	No	No
114	course	Grant management training and other topics	Professional Development Institute- U. of Ottawa	Other continuing professional education (CPE) accreditation	Inperson	https://pdinstitute.uottawa.ca/en/course/knowledge-synthesis-how-use-research-evidence-support-policy-and-practice-0#quickset-professional_development_tab1	CA	PAHO	8	8	595	Brief course description	DEV	D&I		Practicing	Okay	High	Variable	Great	Workshop/training	Frequent start	Fixed pace	None	Okay	Provided	Credible	Limited	Aligned	Great	Okay	Anant Mishra	2020-05-19	Active	Development	No	No	No	No	No	No	No	No	No	No	No	No	No	No
116	course	Supply Chain Management	TB Union	No CEPH or CPD credit offered but institution in well known in field	Inperson	https://courses.theunion.org/supply-chain-management	SG	WPRO	0	40	0	Learning objectives,Brief course description	null	SCM	ID	Practicing	Great	High	High	Great	Workshop/training	Unknown	Fixed pace	None	Okay	Unknown	Credible	Unknown	InclusionUnclear	Okay	Great	Liz Hahn	2020-06-02	Active									No	No	No	No	No	No	No
118	course	Digital Health Policy for Implementation	Digital Health Policy for Implementation	No accreditation is available/institution is unknown or questionable	Inperson	http://www.digitalhealthpolicycourse.com/course-fee/	TZ	AFRO		40		Full syllabus,Detailed web pages open to the public,Learning objectives,Brief course description	DEV	PM,D&I	SYST	Practicing	Great	High	High	Great	Workshop/training	Infrequent start	Fixed pace	Unknown	NotSoGood	Provided	UnkwnNot	Unknown	InclusionUnclear	NotSoGood	Okay	Liz Hahn	2020-06-02	Active	Development	No	No	No	No	No	No	No	ProjMgmt	No	No	No	No	No	No
119	Webbased	Challenge TB	USAID	Unknown	Online	https://www.challengetb.org/library/lab		PAHO		4	0	Detailed web pages open to the public,Course pages online,Brief course description	CAP		ID	Practicing	Great	Limited	None	Okay	Online only	On demand	Highly flexible pace	Multimedia content,None	Great	NotProvided	Credible	Unknown	InclusionUnclear	NotSoGood	Okay	Liz Hahn	2020-06-04	Active	No	No	No	Capacity	No	No	No	No
120	Webbased	TB External Quality Assurance Training	USAID		Online	http://www.tbcare1.org/publications/toolbox/eqa/		PAHO		4	0	Detailed web pages open to the public,Brief course description	null		ID	Practicing		None	None	NotSoGood	Online only	On demand	Highly flexible pace	Multimedia content,None	Great	Provided	Credible	Limited	Unexplained	Great	Okay	Liz Hahn	2020-06-04	Active
121	Webbased	TB M&E Tools	CDC		Online	https://www.cdc.gov/globalhealth/healthprotection/errb/researchandsurvey/tbtool.htm		PAHO		4	0	Detailed web pages open to the public,Learning objectives,Course pages online,Brief course description	null	MEL	ID	Practicing	Great	None	None	NotSoGood	Online only	On demand	Highly flexible pace	None	Great	Provided	Credible	Limited	Unexplained	Great	Great	Liz Hahn	2020-06-04	Active									No	No	No	No	No	No	No
122	Webbased	Finanical Governance Guide	Humentum	No CEPH or CPD credit offered but institution in well known in field	Online	https://www.humentum.org/free-resources/guide/financial-governance		PAHO		4	0	Brief course description	null	ECON		Understanding		None	None	NotSoGood	Online only	On demand	Highly flexible pace	None	Great	NotProvided	UnkwnNot	Unknown	InclusionUnclear	NotSoGood	Okay	Liz Hahn	2020-06-04	Active									No	Econ	No	No	No	No	No
123	Webbased	Capacity Building Resource	MEASURE Evaluation	No CEPH or CPD credit offered but institution in well known in field	Online	https://www.measureevaluation.org/resources/training/capacity-building-resources		PAHO			0	Detailed web pages open to the public,Course pages online,Brief course description	CAP			Practicing	Okay	None	None	NotSoGood	Online only	On demand	Highly flexible pace	None	Great	NotProvided	Credible	Limited	Unexplained	Okay	Okay	Liz Hahn	2020-06-04	Active	No	No	No	Capacity	No	No	No	No
124	course	Strategic Planning and Execution	Coursera	Other continuing professional education (CPE) accreditation	Online	https://www.coursera.org/learn/uva-darden-strategic-planning-execution		PAHO		11	0	Full syllabus,Detailed web pages open to the public	null	PM		Practicing	Great	None	None	Okay	Online only	On demand	Flexible pace	Requirements clear,Multimedia content	Great	Provided	Credible	Limited	Aligned	Okay	Great	Anant Mishra	2020-05-18	Active									ProjMgmt	No	No	No	No	No	No
126	course	Supply Chain Management	Coursera	Other continuing professional education (CPE) accreditation	Online	https://www.coursera.org/specializations/supply-chain-management		PAHO	0	72		Full syllabus,Detailed web pages open to the public	CAP	SCM		Practicing	Great	Limited	None	Great	Online only	Open enrollment	Flexible pace	Requirements clear,Multimedia content	Great	Provided	Credible	Limited	Aligned	Okay	Great	Anant Mishra	2020-05-18	Active	No	No	No	Capacity	No	No	No	No	No	No	No	No	No	No	No
127	Webbased	UNDP Supply Chain Management Resource	United Nations Development Programme (UNDP)	No CEPH or CPD credit offered but institution in well known in field	Online	https://www.undp-capacitydevelopment-health.org/en/capacities/focus/procurement-and-supply-chain-management/		PAHO		2	0	Detailed web pages open to the public,Course pages online	null	SCM		Understanding	Okay	None	None	NotSoGood	Online only	On demand	Highly flexible pace	Requirements clear,None	Great	NotProvided	Credible	None	NoAssessment	Okay	Okay	Liz Hahn	2020-06-04	Active									No	No	No	No	No	No	No
128	Webbased	CITI Research Ethics Training	Johns Hopkins University	No CEPH or CPD credit offered but institution in well known in field	Online	https://www.jhsph.edu/offices-and-services/institutional-review-board/training/		PAHO		16	0	Detailed web pages open to the public,Learning objectives,Brief course description	ETH			Understanding	Okay	None	None	NotSoGood	Online only	On demand	Highly flexible pace	Requirements clear,None	Great	Provided	Credible	Limited	Aligned	Great	Okay	Liz Hahn	2020-06-04	Active	No	No	No	No	GlobalDisease	No	No	No
129	course	Writing STATA codes	STATA	No CEPH or CPD credit offered but institution in well known in field	Online	https://www.stata.com/netcourse/writing-own-commands-nc251/?utm_source=20190806train_aug&utm_medium=email&utm_campaign=train&utm_content=schedule_netcourse		PAHO		16	0	Detailed web pages open to the public,Learning objectives,Course pages online	null	STAT		Practicing	Okay	Average	None	Great	Online only	Frequent start	Designated schedule with own pace	Requirements clear,Multimedia content	Great	Provided	Credible	Limited	Aligned	Great	Okay	Anant Mishra	2020-05-19	Active									No	No	No	Statistics	No	No	No
130	course	Intro to STATA	STATA	No CEPH or CPD credit offered but institution in well known in field	Online	https://www.stata.com/netcourse/programming-intro-nc151/?utm_source=20190806train_aug&utm_medium=email&utm_campaign=train&utm_content=schedule_netcourse		PAHO		16	0	Detailed web pages open to the public,Learning objectives,Course pages online	null	STAT		Practicing	Okay	Average	None	Great	Online only	Frequent start	Designated schedule with own pace	Requirements clear,Multimedia content	Great	Provided	Credible	Limited	Aligned	Great	Great	Anant Mishra	2020-05-19	Active									No	No	No	Statistics	No	No	No
131	course	Photoshop Masterclass	Udemy	No accreditation is available/institution is unknown or questionable	Online	https://www.udemy.com/course/photoshop-cc-masterclass/?utm_source=adwords&utm_medium=udemyads&utm_campaign=GraphicDesign_v.PROF_la.EN_cc.US_ti.6020&utm_content=deal4584&utm_term=_._ag_83365030281_._ad_389347330516_._kw__._de_c_._dm__._pl__._ti_aud-56		PAHO		25	199	Detailed web pages open to the public,Learning objectives,Brief course description	COM			Practicing	NotSoGood	None	None	NotSoGood	Online only	Open enrollment	Highly flexible pace	Requirements clear,Multimedia content	Great	Provided	Credible	Limited	Aligned	Great	Okay	Anant Mishra	2020-05-20	Active	No	Communication	No	No	No	No	No	No
132	course	Digital Marketing Course	Udemy	No accreditation is available/institution is unknown or questionable	Online	https://www.udemy.com/course/learn-digital-marketing-course/		PAHO		23	199	Detailed web pages open to the public,Learning objectives,Brief course description	COM	BEH		Practicing	NotSoGood	None	None	NotSoGood	Online only	Open enrollment	Highly flexible pace	Requirements clear,Multimedia content	Great	Provided	Credible	Limited	Aligned	Great	Okay	Anant Mishra	2020-05-20	Active	No	Communication	No	No	No	No	No	No	No	No	Behavioral	No	No	No	No
133	course	Digital Marketing Course	Georgetown University	Other continuing professional education (CPE) accreditation	Online	https://portal.scs.georgetown.edu/search/publicCourseSearchDetails.do?method=load&courseId=5909551	US	PAHO		20	1055	Learning objectives,Brief course description	COM			Understanding	NotSoGood	None	None	NotSoGood	Online only	Open enrollment	Flexible pace	Multimedia content	Great	NotProvided	Credible	Limited	NoAssessment	Okay	Okay	Liz Hahn	2020-05-21	Active	No	Communication	No	No	No	No	No	No
134	course	Communication in Organizations	Georgetown University	Other continuing professional education (CPE) accreditation	Online	https://portal.scs.georgetown.edu/search/publicCourseSearchDetails.do?method=load&courseId=14474	US	PAHO		20	1055	Learning objectives,Brief course description	COM			Understanding	NotSoGood	Limited	Limited	Okay	Online only	On demand	Highly flexible pace	Multimedia content	Great	NotProvided	Credible	Limited	NoAssessment	Okay	Okay	Liz Hahn	2020-06-02	Active	No	Communication	No	No	No	No	No	No
138	course	The Role of Diagnostics in the Antimicrobial Resistance Response	London School of Hygiene & Tropical Medicine	Accredited by Council on Education for Public Health (CEPH)	Online	https://www.lshtm.ac.uk/study/courses/short-courses/free-online-courses/diagnostics-in-amr-response		EURO	6	24	0	Detailed web pages open to the public	null	EPI		Understanding	Okay	Limited	Limited	Great	Online only	Infrequent start	Flexible pace	Low bandwidth,Requirements clear,Multimedia content	Great	Provided	Credible	Limited	Aligned	Great	Great	Anant Mishra	2020-05-19	Active									No	No	No	No	Epidemiology	No	No
139	course	Becoming a Successful Leader	edX	No accreditation is available/institution is unknown or questionable	Online	https://www.edx.org/course/becoming-successful-leader-inclusive-catalystx-il2x-1		PAHO	0	6	50	Learning objectives,Brief course description	DEV,CAP	PM		Understanding	Great	Average	Average	Okay	Online only	Frequent start	Unknown	Multimedia content	Great	NotProvided	Credible	Average	InclusionUnclear	Great	Great	Liz Hahn	2020-06-02	Active	Development	No	No	Capacity	No	No	No	No	ProjMgmt	No	No	No	No	No	No
140	workshop	Global Labaratory Initiative Meeting	WHO	No CEPH or CPD credit offered but institution in well known in field		https://www.who.int/tb/areas-of-work/laboratory/gli/en/		EURO				Brief course description	CAP		ID,SYST	Understanding	Great	Average	Average	Great	Workshop/training	Infrequent start	Fixed pace	Unknown	NotSoGood	Unknown	Credible	Unknown	InclusionUnclear	Okay	Great	Liz Hahn	2020-06-02	Active	No	No	No	Capacity	No	No	No	No
142	Webbased	One Health Practical Session on Making an Investment Case	WHO	No CEPH or CPD credit offered but institution in well known in field	Online	https://www.youtube.com/watch?v=Yx-MD7Ae1NI		EURO		4	0	Course pages online,Brief course description	null	ECON		Understanding	Okay	None	None	NotSoGood	Online only	On demand	Highly flexible pace	Requirements clear,Multimedia content,None	Great	NotProvided	Credible	None	NoAssessment	Okay	Okay	Liz Hahn	2020-06-04	Active									No	Econ	No	No	No	No	No
143	Webbased	System Design for Supply Chain Management and Logistics	edX	Other continuing professional education (CPE) accreditation	Online	http://www.edx.org/course/system-design-for-supply-chain-management-and-logi		EURO		30		Learning objectives,Brief course description	null	ECON,SCM		Understanding	Okay	None	None	NotSoGood	Online only	On demand	Highly flexible pace	Multimedia content,None	Okay	NotProvided	Credible	Unknown	Aligned	Great	Okay	Liz Hahn	2020-06-04	Active									No	Econ	No	No	No	No	No
144	course	Procurement and Supply Chain Management Training	Pharmaceutical Systems Africa	No CEPH or CPD credit offered but institution in well known in field		https://pharmasystafrica.com/category/events/		AFRO		40	1200	Learning objectives,Brief course description	null	PM,SCM		Practicing	Okay	High	High	Great	Workshop/training	Frequent start	Fixed pace	None	Great	Provided	Credible	Limited	Aligned	Great	Okay	Anant Mishra	2020-05-19	Active									ProjMgmt	No	No	No	No	No	No
145	Webbased	GIS-Various Options through JHU/ESRI	Johns Hopkins University	Accredited by Council on Education for Public Health (CEPH)	Online	https://www.esri.com/training/catalog/search/		PAHO	15			Detailed web pages open to the public,Course pages online,Brief course description	null	STAT,EPI		Understanding	Okay	None	Limited	Great	Optional	Frequent start	Highly flexible pace	Multimedia content,None	Great	NotProvided	Credible	Unknown	InclusionUnclear	Great	Great	Liz Hahn	2020-06-04	Active									No	No	No	Statistics	Epidemiology	No	No
146	Webbased	Effectively Managing and Sharing Research Data in Spreadsheets	Johns Hopkins University	Accredited by Council on Education for Public Health (CEPH)	Online	https://gisanddata.maps.arcgis.com/apps/MapSeries/index.html?appid=a8deacc7e3994cd18b55199be884bf1e#		PAHO		10		Course pages online	null	D&I		Understanding	Okay	Limited	None	Okay	Optional	On demand	Fixed pace	None	Okay	Provided	Credible	None	InclusionUnclear	Great	Great	Liz Hahn	2020-06-04	Active									No	No	No	No	No	No	No
147	Webbased	Gain more advanced skills in Excel	N/A Vendor	No CEPH or CPD credit offered but institution in well known in field	Online	https://www.linkedin.com/learning/subscription/topics/excel?trk=sem_src.go-pa_c.ggl-lil-sem-b2c-nb-dr-namer-us-lang-en-biz-beta-desktop-core-tier2-excel_pkw.%2Badvanced+%2Bexcel_pmt.b_pcrid.330614634226_pdv.c_plc._trg._net.g_learning&hero=10&veh=sem_				10	150	Course pages online	null	D&I		Practicing	Okay	Limited	Limited	Okay	Online only	On demand	Highly flexible pace	None	Great	NotProvided	Credible	Unknown	InclusionUnclear	Okay	Okay	Liz Hahn	2020-06-04	Active									No	No	No	No	No	No	No
148	course	Excel Courses on Skillsoft	Skillsoft (PHI & USAIDU)	No accreditation is available/institution is unknown or questionable	Online	https://phi.skillport.com		PAHO		15	0	Learning objectives,Brief course description	null	STAT		Practicing	Okay	None	None	Okay	Online only	On demand	Highly flexible pace	Unknown	Okay	NotProvided	Credible	Limited	NoAssessment	Okay	Okay	Caroline Dolive	2020-05-19	Active									No	No	No	Statistics	No	No	No
149	course	Define AI strategy to create business value	Microsoft	No CEPH or CPD credit offered but institution in well known in field	Online	https://docs.microsoft.com/en-us/learn/paths/ai-strategy-for-business-value/	US	PAHO		2		Learning objectives,Brief course description	null	D&I		Practicing	Okay	None	None	Okay	Online only	On demand	Highly flexible pace	Requirements clear	Great	Provided	Credible	None	InclusionUnclear	Great	Okay	Liz Hahn	2020-06-02	Active									No	No	No	No	No	No	No
150	course	Health Informatics: Data and Interoperability Standard	edX	Accredited by Council on Education for Public Health (CEPH)	Online	https://www.edx.org/course/health-informatics-data-and-interoperability-stand		PAHO		60	99	Detailed web pages open to the public	null	D&I	SYST	Practicing	Great	Limited		Okay	Online only	On demand	Unknown	Requirements clear	Okay	NotProvided	Credible	Unknown	InclusionUnclear	Okay	Okay	Liz Hahn	2020-06-02	Active									No	No	No	No	No	No	No
151	course	Gender and Health Trainings	Global Health eLearning (GHeL)	Accredited by USAID	Online	https://www.globalhealthlearning.org/program/gender-and-health		PAHO		7.5	0	Detailed web pages open to the public	GEN		FP/RH	Understanding	Great	Limited	Limited	Great	Online only	Open enrollment	Highly flexible pace	Unknown	Great	NotProvided	Credible	Unknown	InclusionUnclear	Okay	Great	Liz Hahn	2020-06-02	Active	No	No	No	No	No	No	No	Gender
152	course	Applied Performance Monitoring and Evaluation	USAID University	Accredited by USAID	Inperson		US	PAHO		40	0	Brief course description	null	MEL		Practicing	Great	Average	Average	Great	Workshop/training	Infrequent start	Fixed pace	Unknown	Okay	NotProvided	UnkwnNot	Unknown	Unexplained	Okay	Great	Caroline Dolive	2020-05-19	Active									No	No	No	No	No	No	No
154	course	Tableau Desktop I & II	USAID	Accredited by USAID	Inperson		US	PAHO		24	0	Other	null	STAT		Practicing	Okay			NotSoGood	Workshop/training	Unknown	Unknown	Unknown	NotSoGood	Unknown	Credible	Unknown	InclusionUnclear	Okay	Okay	Liz Hahn	2020-06-02	Active									No	No	No	Statistics	No	No	No
155	course	Introduction to Human Centered Design	N/A Other	Other continuing professional education (CPE) accreditation	Online	https://www.plusacumen.org/courses/introduction-human-centered-design	US	PAHO		36	0	Full syllabus,Learning objectives,Brief course description	null	D&I		Practicing	Okay	None	None	Okay	Online only	On demand	Highly flexible pace	Requirements clear,Multimedia content	Okay	Provided	UnkwnNot	None	NoAssessment	Okay	Okay	Liz Hahn	2020-06-02	Active									No	No	No	No	No	No	No
156	course	Advanced TB Diagnostics	McGill	Accredited by Council on Education for Public Health (CEPH)	Inperson	http://mcgill-idgh.ca/courses/advanced-course-in-tb-diagnostics/	CA	PAHO		24	510	Detailed web pages open to the public,Learning objectives,Brief course description	null	ECON,SCM	ID	Practicing	Great	High	High	Great	Workshop/training	Infrequent start	Fixed pace	None	Okay	Provided	Credible	Limited	Aligned	Great	Okay	Anant Mishra	2020-05-19	Active									No	Econ	No	No	No	No	No
157	course	Operational Research Skills in One Day	TB Union	No CEPH or CPD credit offered but institution in well known in field	Online	https://courses.theunion.org/operational-research-skills-in-one-day		EURO		8	0	Brief course description	COM	PM,D&I		Understanding	Great	None	None	Okay	Online only	On demand	Highly flexible pace	None	Great	Unknown	UnkwnNot	Unknown	InclusionUnclear	Great	Great	Liz Hahn	2020-06-02	Active	No	Communication	No	No	No	No	No	No	ProjMgmt	No	No	No	No	No	No
158	Webbased	The Acid-Fast Direct Smear Microscopy training	TB Union	No CEPH or CPD credit offered but institution in well known in field	Online	https://courses.theunion.org/acid-fast-direct-smear-microscopy-a-laboratory-training-programme		EURO		4	0	Course pages online	null		ID	Practicing	Okay			NotSoGood	Online only	On demand	Highly flexible pace	None	Great	NotProvided	Credible	Unknown	InclusionUnclear	Okay	Great	Liz Hahn	2020-06-04	Active
161	course	Design Theory Blitz: Quickly Understand GREAT Design	Udemy	No accreditation is available/institution is unknown or questionable	Online	https://www.udemy.com/course/graphic-design-theory-blitz/?gclid=Cj0KCQiAm4TyBRDgARIsAOU75sooQRY6Z0LYNbqsySNImzGJhk-r0a375Og4rynAk_97i8VIQxJvQ1IaAm6AEALw_wcB&matchtype=b&utm_campaign=LongTail_la.EN_cc.US&utm_content=deal4584&utm_medium=udemyads&utm_so		PAHO	0	1	19.99	Detailed web pages open to the public,Learning objectives,Brief course description	COM			Understanding	NotSoGood	None	None	Okay	Online only	Open enrollment	Highly flexible pace	Requirements clear,Multimedia content	Great	Provided	Credible	Limited	Aligned	Great	Okay	Anant Mishra	2020-05-20	Active	No	Communication	No	No	No	No	No	No
162	course	The Complete Graphic Design Theory for Beginners Course	Udemy	No accreditation is available/institution is unknown or questionable	Online	https://www.udemy.com/course/graphic-design-theory-for-beginners-course/		PAHO	0	6	15.99	Detailed web pages open to the public,Learning objectives,Brief course description	COM			Understanding	NotSoGood	Limited	Limited	Okay	Online only	Open enrollment	Highly flexible pace	Requirements clear,Multimedia content	Great	Provided	Credible	Limited	Aligned	Great	Okay	Anant Mishra	2020-05-20	Active	No	Communication	No	No	No	No	No	No
163	course	Design Theory	edX	No accreditation is available/institution is unknown or questionable	Online	https://www.edx.org/course/design-theory	IL	EURO		24	49	Learning objectives,Brief course description	null	D&I		Understanding	Okay	Limited	Limited	Okay	Online only	Infrequent start	Unknown	Unknown	NotSoGood	NotProvided	UnkwnNot	Unknown	InclusionUnclear	NotSoGood	NotSoGood	Liz Hahn	2020-06-02	Active									No	No	No	No	No	No	No
164	course	Foundation of Teaching for Learning: Being a Teacher	Coursera	No accreditation is available/institution is unknown or questionable	Online	https://www.coursera.org/learn/being-a-teacher		PAHO	0	13	49	Full syllabus,Detailed web pages open to the public	COM,CAP	BEH		Practicing	Great	Limited	Limited	Great	Online only	Open enrollment	Flexible pace	Requirements clear,Multimedia content	Great	Provided	Credible	None	InclusionUnclear	Okay	Okay	Anant Mishra	2020-05-18	Active	No	Communication	No	Capacity	No	No	No	No	No	No	Behavioral	No	No	No	No
165	course	New Learning: Principles and Patterns of Pedagogy	edX	No CEPH or CPD credit offered but institution in well known in field	Online	https://www.coursera.org/learn/newlearning	US	PAHO	0	19	49	Full syllabus,Learning objectives,Brief course description	CAP			Understanding	Great	Limited	Limited	Okay	Online only	Frequent start	Flexible pace	Multimedia content	Great	NotProvided	Credible	Limited	Aligned	Okay	Okay	Liz Hahn	2020-06-02	Active	No	No	No	Capacity	No	No	No	No
166	course	Learning Design Basics: Pedagogy Into Practice	OpenLearning	No CEPH or CPD credit offered but institution in well known in field	Online	https://www.openlearning.com/education/courses/instructional-design-effective-learning/Home/		WPRO		15	0	Course pages online	CAP	BEH		Practicing	Okay	Limited	Limited	Okay	Online only	Open enrollment	Flexible pace	Unknown	Great	Provided	UnkwnNot	Average	Aligned	Great	Okay	Anant Mishra	2020-05-19	Active	No	No	No	Capacity	No	No	No	No	No	No	Behavioral	No	No	No	No
167	Webbased	The Curious Case of Fruits and Vegetables to Improve Nutrition	N/A Vendor	No accreditation is available/institution is unknown or questionable	Online	https://www.csis.org/events/curious-case-fruits-and-vegetables-improve-nutrition	US	PAHO		2	0	Other	null	SCM	NUT	Understanding	Okay	None	None	Okay	Online only	On demand	Highly flexible pace	Low bandwidth	Okay	NotProvided	UnkwnNot	None	NoAssessment	Okay	Okay	Lillian James	2020-05-22	Active									No	No	No	No	No	No	No
169	course	Social Media for Health and Development	Global Health eLearning (GHeL)	Accredited by USAID	Online	https://www.globalhealthlearning.org/course/social-media-health-and-development		PAHO		2	0	Learning objectives,Brief course description	COM,CAP	PM		Understanding	Great	Limited	Limited	Great	Online only	Open enrollment	Highly flexible pace	Unknown	Great	NotProvided	Credible	Unknown	InclusionUnclear	Okay	Great	Liz Hahn	2020-06-02	Active	No	Communication	No	Capacity	No	No	No	No	ProjMgmt	No	No	No	No	No	No
170	course	Nutrition (Courses)	Global Health eLearning (GHeL)	Accredited by USAID	Online	https://www.globalhealthlearning.org/program/nutrition		PAHO		7	0	Detailed web pages open to the public	GBD	BEH	NUT,ID	Understanding	Great	None	None	Great	Online only	Open enrollment	Highly flexible pace	Unknown	Great	NotProvided	Credible	Unknown	InclusionUnclear	Okay	Great	Liz Hahn	2020-06-02	Active	No	No	No	No	GlobalDisease	No	No	No	No	No	Behavioral	No	No	No	No
171	course	Impact Evaluation of Health Communication Programs (Courses)	Global Health eLearning (GHeL)	Accredited by USAID	Online	https://www.globalhealthlearning.org/program/impact-evaluation-health-communication-programs		PAHO		10	0	Detailed web pages open to the public	COM	STAT		Understanding	Great	Limited	Limited	Great	Online only	Open enrollment	Highly flexible pace	Unknown	Great	NotProvided	Credible	Unknown	InclusionUnclear	Okay	Great	Liz Hahn	2020-06-02	Active	No	Communication	No	No	No	No	No	No	No	No	No	Statistics	No	No	No
172	course	Moving Forward on Food Loss and Waste Reduction	N/A Vendor	No accreditation is available/institution is unknown or questionable	Online	https://www.csis.org/events/moving-forward-food-loss-and-waste-reduction	US	PAHO		1.5	0	Other	null	SCM		Understanding	NotSoGood	None	None	Okay	Online only	On demand	Highly flexible pace	Low bandwidth	Okay	NotProvided	UnkwnNot	None	NoAssessment	Okay	Okay	Liz Hahn	2020-06-02	Active									No	No	No	No	No	No	No
173	course	Phundamentals Online	USAID University	Accredited by USAID	Online		US	PAHO		1.5		Brief course description	null		SYST	Understanding	Okay	None	None	Okay	Online only	On demand	Highly flexible pace	Multimedia content	Okay	Unknown	UnkwnNot	Unknown	InclusionUnclear	Okay	Okay	Liz Hahn	2020-06-02	Active
174	course	French Immersion Tutoring	Institut Francais Cote d'Ivoire	No accreditation is available/institution is unknown or questionable	Inperson	https://www.institutfrancais.ci/	CI	AFRO			1500	Brief course description	COM			Practicing	Okay	High	None	Great	Workshop/training	On demand	Flexible pace	Unknown	Okay	NotProvided	UnkwnNot	Average	Misalign	Okay	Okay	Liz Hahn	2020-06-02	Active	No	Communication	No	No	No	No	No	No
175	course	Courses on graphic design and digital presentations	General Assembly	No accreditation is available/institution is unknown or questionable	Inperson	https://generalassemb.ly/education?format=classes-workshops	US	PAHO		25	1500	Detailed web pages open to the public,Learning objectives,Brief course description	COM			Practicing	Great	High	Variable	Great	Workshop/training	Frequent start	Fixed pace	Unknown	Great	NotProvided	Credible	High	Aligned	Great	Great	Liz Hahn	2020-06-02	Active	No	Communication	No	No	No	No	No	No
176	course	French Tutoring	Julia Battist	No accreditation is available/institution is unknown or questionable	EitherIorO		US	PAHO		50	4000	Other	COM			Practicing	Great	High	None	Okay	Optional	On demand	Flexible pace	Unknown	Great	NotProvided	Credible	High	Aligned	Great	Okay	Liz Hahn	2020-06-02	Active	No	Communication	No	No	No	No	No	No
178	course	Adobe InDesign CC - Essentials Training Course	Udemy	No accreditation is available/institution is unknown or questionable	Online	https://www.udemy.com/course/indesign-tutorial-basics-course/		PAHO	2	7	300	Detailed web pages open to the public,Learning objectives,Brief course description	COM			Practicing	Okay	None	None	Okay	Online only	Open enrollment	Highly flexible pace	Requirements clear,Multimedia content	Great	Provided	Credible	Limited	Aligned	Great	Okay	Anant Mishra	2020-05-20	Active	No	Communication	No	No	No	No	No	No
179	course	GIBS Leadership Acceleration Program	University of Pretoria	Other continuing professional education (CPE) accreditation	Inperson	https://www.gibs.co.za/courses/short/pages/leadership-acceleration-programme.aspx	ZA	AFRO		72	4000	Course pages online	DEV,COM			Leading	Great	Average	Limited	Great	Workshop/training	Infrequent start	Fixed pace	Unknown	Okay	Provided	Credible	High	InclusionUnclear	Great	Great	Liz Hahn	2020-05-26	Active	Development	Communication	No	No	No	No	No	No
180	course	Scenario Planning and Strategic	University of Pretoria	Other continuing professional education (CPE) accreditation	Inperson	https://www.gibs.co.za/Brochures/Scenario%20Planning%20and%20Strategic%20Thinking.pdf	ZA	AFRO		24	1600	Detailed web pages open to the public,Learning objectives,Brief course description	CAP	PM		Practicing	Great	High	High	Great	Workshop/training	Infrequent start	Fixed pace	Unknown	NotSoGood	NotProvided	Credible	Unknown	InclusionUnclear	Okay	Okay	Liz Hahn	2020-06-02	Active	No	No	No	Capacity	No	No	No	No	ProjMgmt	No	No	No	No	No	No
181	course	Budget Monitoring Essentials	Humentum	No CEPH or CPD credit offered but institution in well known in field	Online	https://www.humentum.org/budget-monitoring-essentials		PAHO		36	500	Full syllabus,Detailed web pages open to the public	null	PM		Practicing	Great	Average	Limited	Great	Online only	Infrequent start	Designated schedule with own pace	Requirements clear,Multimedia content	Great	Provided	Credible	Limited	Aligned	Great	Great	Anant Mishra	2020-05-18	Active									ProjMgmt	No	No	No	No	No	No
182	course	Financial Management for USAID	Humentum	No CEPH or CPD credit offered but institution in well known in field	EitherIorO	https://www.humentum.org/training/course-catalog/financial-management-usaid-funding	US	PAHO		16	500	Full syllabus,Detailed web pages open to the public	DEV	PM		Practicing	Great		Average	Great	Optional	Frequent start	Designated schedule with own pace	Requirements clear,Multimedia content	Great	Provided	Credible	Limited	Aligned	Great	Great	Anant Mishra	2020-05-18	Active	Development	No	No	No	No	No	No	No	ProjMgmt	No	No	No	No	No	No
183	course	Nexxus Leadership Program- Gibbs	University of Pretoria	No CEPH or CPD credit offered but institution in well known in field	Inperson	https://www.gibs.co.za/programmes/open-programmes/pages/nexus-leadership-programme-building-inclusive-leaders.aspx	ZA	AFRO		72	2857	Detailed web pages open to the public	DEV			Understanding	Great	High	High	Great	Workshop/training	Frequent start	Fixed pace	Unknown	Okay	NotProvided	Credible	Unknown	InclusionUnclear	Okay	Okay	Liz Hahn	2020-05-26	Active	Development	No	No	No	No	No	No	No
185	course	Applied Marketing Analytics and Reporting	Georgetown University	Other continuing professional education (CPE) accreditation	Inperson	https://portal.scs.georgetown.edu/search/publicCourseSearchDetails.do?method=load&courseId=5815090	US	PAHO		10	1055	Learning objectives,Brief course description	COM			Understanding	Okay	High	High	Great	Workshop/training	Unknown	Unknown	Unknown	NotSoGood	NotProvided	Credible	Average	Aligned	Great	Okay	Liz Hahn	2020-06-02	Active	No	Communication	No	No	No	No	No	No
186	Webbased	Focused/Directed Reading	N/A Other		Online					12	0	null	null																			Bhakti Hansoti	2020-02-20	Active
187	course	Time-Series Analysis Using Stata	STATA	No CEPH or CPD credit offered but institution in well known in field	Online	https://www.stata.com/training/public/time-series-analysis-using-stata/		PAHO		15	1295	Detailed web pages open to the public,Learning objectives,Course pages online	null	STAT		Practicing	Okay	High	High	Great	Online only	Infrequent start	Fixed pace	Requirements clear,Multimedia content	Okay	Provided	Credible	Limited	Aligned	Great	Okay	Anant Mishra	2020-05-19	Active									No	No	No	Statistics	No	No	No
189	course	Apprenticeship in Teaching Program	Georgetown University	Other continuing professional education (CPE) accreditation	Inperson	https://cndls.georgetown.edu/atprogram/	US	PAHO	0	40	0	Detailed web pages open to the public,Learning objectives,Brief course description	CAP			Understanding	Great	High	High	Great	Workshop/training	Infrequent start	Designated schedule with own pace	Unknown	Okay	NotProvided	Credible	High	Aligned	Great	Great	Liz Hahn	2020-06-02	Active	No	No	No	Capacity	No	No	No	No
190	workshop	Analysis of Complex Survey Data	Statistical Horizons	No CEPH or CPD credit offered but institution in well known in field	Inperson	https://statisticalhorizons.com/seminars/public-seminars/analysis-of-complex-survey-data	US	PAHO	0	16	995	Detailed web pages open to the public,Learning objectives,Brief course description	null	STAT		Practicing	Okay	Variable	Average	Great	Workshop/training	Infrequent start	Fixed pace	Requirements clear,Multimedia content	Okay	Provided	Credible	Limited	Aligned	Great	Great	Anant Mishra	2020-05-19	Active									No	No	No	Statistics	No	No	No
191	workshop	Longitudinal Data Analysis Using R	Statistical Horizons	No CEPH or CPD credit offered but institution in well known in field	Online	https://statisticalhorizons.com/seminars/public-seminars/longitudinal-data-analysis-using-r		PAHO		20	995	Detailed web pages open to the public,Learning objectives,Brief course description	null	STAT		Practicing	Okay	Variable	Variable	Great	Online only	Infrequent start	Fixed pace	Requirements clear,Multimedia content	Okay	Provided	Credible	Limited	Aligned	Great	Great	Anant Mishra	2020-05-19	Active									No	No	No	Statistics	No	No	No
192	workshop	Workflow of Data Analysis	Statistical Horizons	No CEPH or CPD credit offered but institution in well known in field	Inperson	https://statisticalhorizons.com/seminars/public-seminars/workflow-of-data-analysis	US	PAHO	0	16	995	Detailed web pages open to the public,Learning objectives,Brief course description	null	STAT		Practicing	Okay	Variable	Variable	Great	Workshop/training	Infrequent start	Fixed pace	Requirements clear,Multimedia content	Okay	Provided	Credible	Limited	Aligned	Great	Great	Anant Mishra	2020-05-19	Active									No	No	No	Statistics	No	No	No
193	workshop	Python for Data Analysis	Statistical Horizons	No CEPH or CPD credit offered but institution in well known in field	Online	https://statisticalhorizons.com/seminars/public-seminars/python-for-data-analysis		PAHO	0	20	995	Detailed web pages open to the public,Learning objectives,Brief course description	null	STAT		Practicing	Okay	Variable	Average	Great	Online only	Infrequent start	Fixed pace	Requirements clear,Multimedia content	Okay	Provided	Credible	Limited	Aligned	Great	Great	Anant Mishra	2020-05-19	Active									No	No	No	Statistics	No	No	No
194	course	Machine Learning Specialization	Coursera	Other continuing professional education (CPE) accreditation	Online	https://www.coursera.org/specializations/machine-learning#about		PAHO	0	84	450	Full syllabus,Detailed web pages open to the public	null	STAT,D&I		Practicing	Great	Average	Limited	Okay	Online only	Frequent start	Flexible pace	Requirements clear,Multimedia content	Great	Provided	Credible	Average	Aligned	Great	Okay	Anant Mishra	2020-05-18	Active									No	No	No	Statistics	No	No	No
195	course	Strategic Marketing	University of Pretoria	Other continuing professional education (CPE) accreditation	Inperson	https://www.gibs.co.za/programmes/open-programmes/Pages/strategic-marketing.aspx	ZA	AFRO		16	1288	Learning objectives,Course pages online,Brief course description	null	BEH		Practicing	Great	High	Variable	Great	Workshop/training	Infrequent start	Fixed pace	Unknown	NotSoGood	NotProvided	Credible	Unknown	InclusionUnclear	Okay	Okay	Liz Hahn	2020-06-02	Active									No	No	Behavioral	No	No	No	No
196	course	Online Graduate Certificate in Visual & Digital Health Communication: Engaging through Visual Storytelling and Social Media	Boston University	Accredited by Council on Education for Public Health (CEPH)	Online	https://bumetprograms.bu.edu/visual-digital-health-comm/?utm_source=google&utm_medium=ppc&utm_campaign=hc-national-online&utm_content=Online%20Courses%20-%20Health%20Promotion&gclid=EAIaIQobChMI1OSpwfTv5gIVoINaBR34cQdsEAAYASAAEgKHvvD_BwE&gclid=EAIaIQ	US	PAHO		80		Detailed web pages open to the public,Learning objectives,Course pages online,Brief course description	COM			Practicing	Okay	Limited	Average	Okay	Online only	Infrequent start	Designated schedule with own pace	Unknown	Okay	NotProvided	Credible	Average	Unexplained	Okay	Great	Liz Hahn	2020-05-25	Active	No	Communication	No	No	No	No	No	No
197	course	Health Behavior Change at the Individual, Household and Community Levels	Johns Hopkins University	Accredited by Council on Education for Public Health (CEPH)	Inperson	https://www.jhsph.edu/courses/course/30117/2020/224.689.01/health-behavior-change-at-the-individual-household	US	PAHO		32		Detailed web pages open to the public,Learning objectives,Brief course description	CUL	BEH		Practicing	Great	Limited	Limited	Great	Full semester/term	Infrequent start	Fixed pace	Multimedia content	NotSoGood	NotProvided	Credible	Limited	Unexplained	Okay	Okay	Liz Hahn	2020-06-02	Active	No	No	CrossCultural	No	No	No	No	No	No	No	Behavioral	No	No	No	No
198	course	Behavioral Communication Strategies for Global Epidemics (LIMITED)	New York University (NYU)	Accredited by Council on Education for Public Health (CEPH)	Inperson	https://nyu.app.box.com/s/wojzcsd6a70p4krbc3wze385fbomsqlx	NP	SEARO		32	0	Full syllabus,Learning objectives	COM,CUL	BEH,EPI	ID	Practicing	Great	High	High	Great	Workshop/training	Infrequent start	Fixed pace	Requirements clear,None	Okay	Provided	Credible	Average	Aligned	Great	Okay	Anant Mishra	2020-05-19	Active	No	Communication	CrossCultural	No	No	No	No	No	No	No	Behavioral	No	Epidemiology	No	No
199	course	Foundations in Design Thinking Certificate	IDEO	No CEPH or CPD credit offered but institution in well known in field	Online	https://www.ideou.com/products/design-thinking-certificate?utm_campaign=4.3-cert-a-conversion&utm_content=a_all_ideo_interest_us-fb_feed-daily-conversions-lc-static-m%2Fd-image-foundations_in_dt-gain_practical-brainstorm_06&utm_medium=paid-fb&utm_sou		PAHO		40		Learning objectives,Course pages online,Brief course description	COM	BEH		Practicing	Okay	Average	Average	Great	Online only	Frequent start	Designated schedule with own pace	Requirements clear,Multimedia content	Great	Provided	Credible	Limited	Aligned	Great	Okay	Anant Mishra	2020-05-18	Active	No	Communication	No	No	No	No	No	No	No	No	Behavioral	No	No	No	No
200	course	Mastering the Art of Negotiation	USAID University	Accredited by USAID	Inperson		ZA	AFRO		18	0	Learning objectives,Course pages online,Brief course description	DEV			Practicing	Great	High	High	Great	Workshop/training	Infrequent start	Fixed pace	None	Okay	Unknown	UnkwnNot	Unknown	Unexplained	Okay	Great	Anike Akridge	2020-02-24	Active	Development	No	No	No	No	No	No	No
201	course	Human Centered Service Delivery Design	IDEO	No CEPH or CPD credit offered but institution in well known in field	Online	https://www.ideou.com/products/human-centered-service-design		PAHO		20	600	Learning objectives,Course pages online,Brief course description	COM	BEH		Practicing	Okay	Average	Variable	Great	Online only	Infrequent start	Designated schedule with own pace	Requirements clear,Multimedia content	Okay	Provided	Credible	Limited	Aligned	Great	Okay	Anant Mishra	2020-05-18	Active	No	Communication	No	No	No	No	No	No	No	No	Behavioral	No	No	No	No
203	course	Building a Leadership Development Plan	Skillsoft (USAIDU only)	No accreditation is available/institution is unknown or questionable	Online			PAHO		0.5		Brief course description	DEV			Practicing	Okay	None	None	Okay	Online only	On demand	Highly flexible pace	Unknown	Okay	Unknown	UnkwnNot	Unknown	InclusionUnclear	Okay	Okay	Anike Akridge	2020-02-24	Active	Development	No	No	No	No	No	No	No
204	course	Thinking Strategically as a Manager	USAID University	No accreditation is available/institution is unknown or questionable	Online			PAHO	0	0.5	1.25	Learning objectives,Brief course description	DEV			Practicing	Okay	None	None	Okay	Online only	On demand	Highly flexible pace	Unknown	Great	NotProvided	UnkwnNot	None	InclusionUnclear	Okay	Okay	Caroline Dolive	2020-05-19	Active	Development	No	No	No	No	No	No	No
205	course	Achieving your Leadership Potential Workshop: Leading from where you are	USAID University	Accredited by USAID	Inperson		TH	SEARO		40		Brief course description	DEV			Practicing	Okay	High	High	Great	Workshop/training	Infrequent start	Fixed pace	None	Okay	Unknown	UnkwnNot	High	InclusionUnclear	Okay	Okay	Anike Akridge	2020-02-24	Active	Development	No	No	No	No	No	No	No
206	course	Strategically Focused Project Managment	Skillsoft (USAIDU only)	No accreditation is available/institution is unknown or questionable	Online			PAHO		1		Brief course description	null	PM		Practicing	Okay	None	None	Okay	Online only	On demand	Highly flexible pace	Unknown	Okay	Unknown	UnkwnNot	Unknown	InclusionUnclear	Okay	Okay	Anike Akridge	2020-02-24	Active									ProjMgmt	No	No	No	No	No	No
208	course	Disease Outbreaks in Low and Middle Income Countries	London School of Hygiene & Tropical Medicine	No CEPH or CPD credit offered but institution in well known in field	Online	https://www.futurelearn.com/courses/disease-outbreaks?utm_source=Twitter&utm_medium=Social&utm_campaign=Disease%20Outbreaks%20in%20Low%20and%20Middle%20Income%20Countries&fbclid=IwAR3FXGs0V9wLXm_t8Zd58Sz-PNnTWoPUpgZBsHL7C-igLLMhJGNaT_2rvKA		EURO	0	12		Detailed web pages open to the public,Learning objectives,Course pages online,Brief course description	GBD	EPI,POL	ID	Practicing	Great	Limited	Limited	Great	Online only	Open enrollment	Designated schedule with own pace	Unknown	Great	Provided	Credible	Limited	InclusionUnclear	Great	Great	Anant Mishra	2020-05-19	Active	No	No	No	No	GlobalDisease	No	No	No	No	No	No	No	Epidemiology	Policy	No
209	course	Bureau for Global Health Advanced M&E Training 1: Evaluating for Efficiency: Approaches and Considerations	USAID University	Accredited by USAID				PAHO		16	0	Learning objectives,Brief course description	null	ECON,MEL		Practicing	Okay	High		Okay	Workshop/training	Infrequent start	Fixed pace	None	Okay	Unknown	UnkwnNot	Unknown	InclusionUnclear	Okay	Okay	Caroline Dolive	2020-05-19	Active									No	Econ	No	No	No	No	No
211	course	Bureau for Global Health Advanced M&E Training 3	USAID University	Accredited by USAID	Inperson		US	PAHO		15	0	Brief course description	DEV	MEL		Practicing	Okay	Average	Average	Okay	Workshop/training	Infrequent start	Fixed pace	None	Okay	Unknown	UnkwnNot	Unknown	InclusionUnclear	Okay	Okay	Caroline Dolive	2020-05-19	Active	Development	No	No	No	No	No	No	No	No	No	No	No	No	No	No
213	course	USAID Program Cycle Overview	USAID University	Accredited by USAID	Online			PAHO		0.5	0	Brief course description	DEV	PM,MEL		Practicing	Great	None	None	Okay	Online only	On demand	Highly flexible pace	Multimedia content	Okay	Unknown	UnkwnNot	Unknown	InclusionUnclear	Okay	Okay	Caroline Dolive	2020-05-19	Active	Development	No	No	No	No	No	No	No	ProjMgmt	No	No	No	No	No	No
214	course	Introduction to the Program Cycle	USAID University	Accredited by USAID	Inperson			PAHO		40	0	Brief course description	DEV			Practicing	Great	Average	Average	Great	Workshop/training	Infrequent start	Fixed pace	None	Okay	NotProvided	UnkwnNot	Limited	InclusionUnclear	Okay	Okay	Caroline Dolive	2020-05-19	Active	Development	No	No	No	No	No	No	No
215	course	Better Development Programming through Collaborating, Learning, and Adapting (CLA)	USAID University	Accredited by USAID	Inperson			PAHO		40	0	Brief course description	DEV			Leading	Okay	High	High	Great	Workshop/training	Infrequent start	Fixed pace	Multimedia content	Okay	Unknown	UnkwnNot	Unknown	InclusionUnclear	Okay	Okay	Caroline Dolive	2020-05-19	Active	Development	No	No	No	No	No	No	No
216	course	Data Scientist - Python	Dataquest	No accreditation is available/institution is unknown or questionable	Online	https://www.dataquest.io/path/data-scientist/		PAHO		4	399	Brief course description	null	STAT		Understanding	Okay	Limited	None	Okay	Online only	On demand	Highly flexible pace	Unknown	Great	NotProvided	UnkwnNot	None	InclusionUnclear	NotSoGood	Okay	Liz Hahn	2020-06-02	Active									No	No	No	Statistics	No	No	No
217	course	2030 Agenda for Sustainable Development and Gender Equality	UN Women Training Centre	No CEPH or CPD credit offered but institution in well known in field	Online	https://trainingcentre.unwomen.org/portal/product/2030-agenda-sustainable-development-gender-equality/		PAHO	0	1.5		Detailed web pages open to the public,Learning objectives,Brief course description	HE/SJ,GEN	POL	FP/RH	Understanding	Great	None	None	Okay	Online only	On demand	Highly flexible pace	Multimedia content	Great	Provided	Credible	Unknown	InclusionUnclear	Great	Great	Anant Mishra	2020-05-20	Active	No	No	No	No	No	No	EquityJustice	Gender	No	No	No	No	No	Policy	No
218	course	Health Information Systems: Design to Deployment	Johns Hopkins University	Accredited by Council on Education for Public Health (CEPH)	Online	https://www.jhsph.edu/courses/course/27971/2019/315.700.81/health-information-systems-design-to-deployment	US	PAHO	48	72		Full syllabus,Detailed web pages open to the public,Learning objectives,Brief course description	null	PM,INFO		Inquiring	Great	Average	Average	Great	Online only	Infrequent start	Designated schedule with own pace	Requirements clear,Multimedia content	Great	Provided	Credible	Average	Aligned	Okay	Great	Liz Hahn	2020-05-21	Active									ProjMgmt	No	No	No	No	No	Informatics
226	course	Master Pivot Tables, Formulas, Macros, Data Analysis & More.	LinkedIn	No accreditation is available/institution is unknown or questionable	Online	https://www.linkedin.com/learning/subscription/paid?categoryCollection=business&hero=10&categoryId=192&src=go-pa&veh=sem_src.go-pa_c.ggl-lil-sem-b2c-nb-dr-namer-us-lang-en-biz-beta-desktop-core-tier2-excel_pkw.%2Badvanced%20%2Bexcel_pmt.b_pcrid.33061		PAHO	0	10		Detailed web pages open to the public,Brief course description	null	STAT,INFO		Inquiring	Okay	Average	None	Great	Online only	On demand	Highly flexible pace	Requirements clear,Multimedia content	Great	Unknown	Credible	Limited	Aligned	Okay	Okay	Anant Mishra	2020-05-18	Active									No	No	No	Statistics	No	No	Informatics
227	course	GENDER MAINSTREAMING (GENDER EQUALITY-ADVANCED COURSE)	Human Rights Education Associates (HREA)	No CEPH or CPD credit offered but institution in well known in field	Online	http://www.hrea.org/learn/elearning/gendermainstreaming/		PAHO	0	50		Detailed web pages open to the public,Learning objectives,Brief course description	HE/SJ,GEN	POL		Advancing	Great	High	High	Great	Online only	Infrequent start	Fixed pace	Requirements clear	Okay	Provided	Credible	Average	InclusionUnclear	Great	Great	Anant Mishra	2020-05-18	Active	No	No	No	No	No	No	EquityJustice	Gender	No	No	No	No	No	Policy	No
228	workshop	Knowledge Synthesis: How to Use Research Evidence in Support of Policy and Practice	University of Ottawa	No CEPH or CPD credit offered but institution in well known in field	Inperson	https://pdinstitute.uottawa.ca/en/course/knowledge-synthesis-how-use-research-evidence-support-policy-and-practice-0#quickset-professional_development_tab3	CA	PAHO	0	7		Detailed web pages open to the public	DEV	POL,D&I	SYST	Practicing	Okay	High	High	Great	Workshop/training	Infrequent start	Fixed pace	Unknown	NotSoGood	Unknown	Credible	Average	InclusionUnclear	Okay	Okay	Liz Hahn	2020-05-21	Active	Development	No	No	No	No	No	No	No	No	No	No	No	No	Policy	No
229	course	High Performing Organizations in Lmic Settings	Johns Hopkins University	Accredited by Council on Education for Public Health (CEPH)	Inperson	https://courseplus.jhu.edu/core/index.cfm/go/syl:syl.public.view/catalogID/27579	US	PAHO	48	72		Full syllabus,Detailed web pages open to the public,Learning objectives,Brief course description	DEV,CAP	PM	SYST	Understanding	Great	High	High	Great	Full semester/term	Infrequent start	Fixed pace	Requirements clear,Multimedia content	Okay	Provided	Credible	Average	Aligned	Great	Great	Liz Hahn	2020-05-21	Active	Development	No	No	Capacity	No	No	No	No	ProjMgmt	No	No	No	No	No	No
230	course	HIV/AIDS Surveillance	Global Health eLearning (GHeL)	Other continuing professional education (CPE) accreditation,Accredited by USAID	Online	https://www.globalhealthlearning.org/course/hiv-aids-surveillance	US	PAHO	0	2	0	Detailed web pages open to the public,Learning objectives	CUL,GBD	EPI	ID,HIV	Understanding	Great	None	None	Okay	Online only	On demand	Highly flexible pace	Low bandwidth	Great	Unknown	UnkwnNot	Unknown	InclusionUnclear	NotSoGood	Okay	Liz Hahn	2020-05-21	Active	No	No	CrossCultural	No	GlobalDisease	No	No	No	No	No	No	No	Epidemiology	No	No
231	course	How to Manage Gender-responsive Evaluation	UN Women Training Centre	No CEPH or CPD credit offered but institution in well known in field	Online	https://trainingcentre.unwomen.org/portal/product/how-to-manage-gender-responsive-evaluation/		PAHO	0	9		Detailed web pages open to the public,Learning objectives,Brief course description	GEN			Leading	Great	None	None	Okay	Online only	On demand	Highly flexible pace	Multimedia content	Great	Provided	Credible	Unknown	InclusionUnclear	Great	Great	Anant Mishra	2020-05-20	Active	No	No	No	No	No	No	No	Gender
234	course	Applications to Gender Analysis Within Health Research and Interventions	Johns Hopkins University	Accredited by Council on Education for Public Health (CEPH)	Inperson	https://www.jhsph.edu/courses/course/29503/2020/221.701.11/applications-to-gender-analysis-within-health-rese	US	PAHO	32	48		Detailed web pages open to the public,Learning objectives,Brief course description	GEN	STAT		Inquiring	Great	High	High	Great	Full semester/term	Infrequent start	Fixed pace	Requirements clear	Okay	Provided	Credible	Average	Aligned	Great	Okay	Liz Hahn	2020-06-02	Active	No	No	No	No	No	No	No	Gender	No	No	No	Statistics	No	No	No
235	course	NetCourseÂ® 151: Introduction to Stata Programming	STATA	No CEPH or CPD credit offered but institution in well known in field	Online	https://www.stata.com/netcourse/programming-intro-nc151/	US	PAHO	0	30		Detailed web pages open to the public,Learning objectives,Course pages online	null	STAT,INFO		Practicing	Great	Average	None	Great	Online only	Frequent start	Designated schedule with own pace	Requirements clear,Multimedia content	Great	Provided	Credible	Limited	Aligned	Great	Great	Anant Mishra	2020-05-19	Active									No	No	No	Statistics	No	No	Informatics
237	course	M&E Frameworks for HIV/AIDS Programs	Global Health eLearning (GHeL)	Accredited by USAID	Online	https://www.globalhealthlearning.org/course/m-e-frameworks-hiv-aids-programs	US	PAHO	0	2	0	Detailed web pages open to the public,Learning objectives	null	PM	HIV	Practicing	Okay	Average	Average	Okay	Online only	On demand	Highly flexible pace	Unknown	Great	Unknown	Credible	Limited	InclusionUnclear	Okay	Okay	Liz Hahn	2020-05-25	Active									ProjMgmt	No	No	No	No	No	No
238	workshop	Multilevel Modeling	Curran-Bauer Analytics	No CEPH or CPD credit offered but institution in well known in field	Online	https://curranbauer.org/training/mlm/	US	PAHO	0	40	995	Full syllabus,Detailed web pages open to the public,Learning objectives,Brief course description	null	STAT,INFO		Understanding	Great	High	High	Great	Optional	Infrequent start	Highly flexible pace	Multimedia content,None	Okay	Provided	Credible	Average	InclusionUnclear	Great	Great	Liz Hahn	2020-06-02	Active									No	No	No	Statistics	No	No	Informatics
239	workshop	Multilevel SEM with xxM Seminar	Stats Camp	No CEPH or CPD credit offered but institution in well known in field	Online	https://www.statscamp.org/summer-camp/multilevel-sem-xxm		PAHO	0	40		Full syllabus,Detailed web pages open to the public,Learning objectives	null	STAT,INFO		Practicing	Okay	Variable	Variable	Great	Workshop/training	Infrequent start	Designated schedule with own pace	Requirements clear,Multimedia content	Okay	Provided	Credible	Limited	Aligned	Great	Great	Anant Mishra	2020-05-19	Active									No	No	No	Statistics	No	No	Informatics
240	workshop	Multilevel Structural Equation Modeling	Statistical Horizons	No CEPH or CPD credit offered but institution in well known in field	Inperson	https://statisticalhorizons.com/seminars/public-seminars/multilevel-structural-equation-modeling	US	PAHO	0	40		Detailed web pages open to the public,Learning objectives,Brief course description	null	STAT,INFO		Practicing	Okay	Variable	Variable	Great	Workshop/training	Infrequent start	Fixed pace	Requirements clear,Multimedia content	Okay	Provided	Credible	Limited	Aligned	Great	Great	Anant Mishra	2020-05-19	Active									No	No	No	Statistics	No	No	Informatics
242	Webbased	One Health Tool: practical session (session 8)	United Nations Development Programme (UNDP)	No CEPH or CPD credit offered but institution in well known in field	Online	https://www.youtube.com/watch?v=Yx-MD7Ae1NI	US	PAHO	0	2	0	Brief course description	null	POL	SYST	Practicing	Okay	None	None	NotSoGood	Online only	On demand	Highly flexible pace	Low bandwidth,Multimedia content	Great	NotProvided	Credible	Limited	NoAssessment	Okay	Okay	Jiwoong Yoo	2020-03-05	Active									No	No	No	No	No	Policy	No
243	Webbased	Training Package on XPERT MTB/RIF	Stop TB Partnership	No CEPH or CPD credit offered but institution in well known in field	Online	http://www.stoptb.org/wg/gli/TrainingPackage_XPERT_MTB_RIF.asp	US	PAHO	0			Course pages online	null		ID	Practicing	Okay			NotSoGood	Online only	On demand	Highly flexible pace	Unknown	Okay	NotProvided	Credible	Unknown	InclusionUnclear	NotSoGood	Okay	Jiwoong Yoo	2020-03-05	Active
245	course	Certified Lead Auditor - ISO 15189 Medical Laboratories - Quality Management System	Credentials Global	Other continuing professional education (CPE) accreditation	Online	https://www.credentialsglobal.com/iso-courses/course-details?course_title=certified-lead-auditor---iso-15189-medical-laboratories---quality-management-system&id=569	US	PAHO		40	350	Detailed web pages open to the public,Learning objectives,Brief course description	null	PM		Practicing	Okay	None	None	Okay	Online only	On demand	Flexible pace	Unknown	Great	Unknown	UnkwnNot	Unknown	InclusionUnclear	NotSoGood	Okay	Liz Hahn	2020-06-02	Active									ProjMgmt	No	No	No	No	No	No
246	course	Care and Use of Biological Safety Cabinets	Frontline Foundation	Other continuing professional education (CPE) accreditation	Online	http://frontlinefoundation.org/online-training/	US	PAHO		2	250	Learning objectives	CAP			Practicing	Okay			NotSoGood	Online only	Unknown	Unknown	Unknown	NotSoGood	NotProvided	UnkwnNot	Unknown	InclusionUnclear	NotSoGood	Okay	Liz Hahn	2020-05-26	Active	No	No	No	Capacity	No	No	No	No
247	course	Biorisk Managment	Frontline Foundation	Other continuing professional education (CPE) accreditation	Online	http://frontlinefoundation.org/online-training/	US	PAHO		5	250	Learning objectives	CAP			Practicing	Okay	None	None	Okay	Online only	Unknown	Unknown	Unknown	NotSoGood	NotProvided	UnkwnNot	Unknown	InclusionUnclear	NotSoGood	Okay	Liz Hahn	2020-06-02	Active	No	No	No	Capacity	No	No	No	No
248	course	Biohazardous Waste Management	Frontline Foundation	Other continuing professional education (CPE) accreditation	Online	http://frontlinefoundation.org/online-training/	US	PAHO		6	250	Learning objectives	null		ID	Practicing	Okay			NotSoGood	Online only	Unknown	Unknown	Unknown	NotSoGood	NotProvided	UnkwnNot	Unknown	InclusionUnclear	NotSoGood	NotSoGood	Liz Hahn	2020-06-02	Active
249	course	Prevent Tuberculosis: Management of TB Infection	TB Union	No CEPH or CPD credit offered but institution in well known in field	Online	https://courses.theunion.org/prevent-tuberculosis-management-tb-infection	US	PAHO	0			Detailed web pages open to the public,Learning objectives,Course pages online,Brief course description	null		ID	Leading	Great	Average	Average	Okay	Online only	On demand	Highly flexible pace	Multimedia content	Great	Unknown	Credible	Unknown	InclusionUnclear	Okay	Great	Liz Hahn	2020-06-02	Active
250	course	Childhood TB for Healthcare Workers	TB Union	No CEPH or CPD credit offered but institution in well known in field	Online	https://courses.theunion.org/childhood-tb-learning-portal	US	PAHO	0			Detailed web pages open to the public,Learning objectives,Course pages online	null		ID	Practicing	Okay	Average	Average	Okay	Online only	On demand	Highly flexible pace	Multimedia content	Great	Unknown	Credible	Unknown	InclusionUnclear	Okay	Great	Liz Hahn	2020-06-02	Active
252	course	Operational Research Skills in One Day	TB Union	No CEPH or CPD credit offered but institution in well known in field	Online	https://courses.theunion.org/operational-research-skills-in-one-day	US	PAHO	0			Detailed web pages open to the public,Learning objectives,Course pages online	null	STAT	ID	Practicing	Okay	Average	Average	Okay	Online only	On demand	Highly flexible pace	Unknown	Great	Unknown	Credible	Limited	InclusionUnclear	Okay	Okay	Liz Hahn	2020-06-02	Active									No	No	No	Statistics	No	No	No
253	course	SORT-IT: Structured Operational Research and Training IniTiative Video OR Course	TB Union	No CEPH or CPD credit offered but institution in well known in field	Online	https://courses.theunion.org/sort-it-structured-operational-research-and-training-initiative-video-or-course	US	PAHO	0		0	Learning objectives,Course pages online,Brief course description	null	PM,STAT		Practicing	Great	Average	Average	Okay	Online only	On demand	Highly flexible pace	Multimedia content	Great	Unknown	Credible	Unknown	InclusionUnclear	Okay	Okay	Liz Hahn	2020-06-02	Active									ProjMgmt	No	No	Statistics	No	No	No
254	course	Acid-Fast Direct Smear Microscopy: A Laboratory Training Programme	TB Union	No CEPH or CPD credit offered but institution in well known in field	Online	https://courses.theunion.org/acid-fast-direct-smear-microscopy-a-laboratory-training-programme	US	PAHO	0			Learning objectives,Course pages online,Brief course description	null		ID	Understanding	NotSoGood	Average	Average	Okay	Online only	On demand	Highly flexible pace	Multimedia content	Great	Unknown	Credible	Unknown	InclusionUnclear	Okay	NotSoGood	Liz Hahn	2020-06-02	Active
255	course	Principles of Tuberculosis Care and Prevention: Translating Knowledge to Action	TB Union	No CEPH or CPD credit offered but institution in well known in field	Inperson	https://courses.theunion.org/principles-tuberculosis-care-prevention-translating-knowledge-action-2	ZW	AFRO	0	80		Detailed web pages open to the public,Learning objectives,Brief course description	null	STAT,EPI,INFO	ID	Practicing	Great	High	High	Great	Workshop/training	Infrequent start	Fixed pace	Unknown	NotSoGood	Unknown	Credible	Average	InclusionUnclear	Okay	Okay	Liz Hahn	2020-06-02	Active									No	No	No	Statistics	Epidemiology	No	Informatics
256	course	Biostatistics	Johns Hopkins University	Other continuing professional education (CPE) accreditation	Online	https://nursing.jhu.edu/academics/programs/prerequisites/index.html		PAHO	60	30	1050	Detailed web pages open to the public,Learning objectives,Brief course description	null	STAT		Understanding	Great	Average	Average	Okay	Full semester/term	Infrequent start	Designated schedule with own pace	Multimedia content	Okay	Provided	Credible	Average	Aligned	Great	Okay	Liz Hahn	2020-06-02	Active									No	No	No	Statistics	No	No	No
257	course	International Course on the Clinical Management of Drug-Resistant Tuberculosis	TB Union	No CEPH or CPD credit offered but institution in well known in field	Inperson	https://courses.theunion.org/international-course-clinical-management-drug-resistant-tuberculosis-2	TH	SEARO	0	40		Learning objectives,Course pages online,Brief course description	null	EPI	ID	Practicing	Great	High	High	Great	Workshop/training	Infrequent start	Fixed pace	None	Okay	Provided	Credible	High	Aligned	Great	Great	Jiwoong Yoo	2020-03-10	Active									No	No	No	No	Epidemiology	No	No
259	course	2020 McGill Summer Institute in Infectious Diseases	McGill	Accredited by Council on Education for Public Health (CEPH)	Inperson	http://mcgill-idgh.ca/	CA	PAHO	0	80		Detailed web pages open to the public,Learning objectives,Course pages online	null	ECON,STAT,EPI	ID	Practicing	Great	High	High	Great	Workshop/training	Infrequent start	Fixed pace	Low bandwidth,Requirements clear,Multimedia content	Okay	Provided	Credible	Limited	Aligned	Great	Okay	Anant Mishra	2020-05-19	Active									No	Econ	No	Statistics	Epidemiology	No	No
260	course	Public Health Surveillance	Johns Hopkins University	Accredited by Council on Education for Public Health (CEPH)	Inperson	https://courseplus.jhu.edu/core/index.cfm/go/syl:syl.public.view/coid/11988/	US	PAHO	32	72		Full syllabus,Detailed web pages open to the public,Learning objectives,Course pages online,Brief course description	CAP,GBD	STAT,EPI,INFO	ID	Inquiring	Great	High	High	Great	Full semester/term	Infrequent start	Fixed pace	Multimedia content	Okay	Provided	Credible	High	Aligned	Great	Great	Liz Hahn	2020-05-21	Active	No	No	No	Capacity	GlobalDisease	No	No	No	No	No	No	Statistics	Epidemiology	No	Informatics
261	course	Pathophysiology	University of Northern Colorado	Other continuing professional education (CPE) accreditation	Online	https://extended.unco.edu/courses/independent-study/nurs-326-pathophysiology/		PAHO		100	765	Full syllabus	null		CHRD	Understanding	Okay	Limited	None	Great	Online only	Open enrollment	Flexible pace	Requirements clear,Multimedia content	Great	Provided	Credible	Limited	Aligned	Great	Okay	Anant Mishra	2020-05-20	Active
262	Webbased	Self-Study Modules on Tuberculosis	CDC		Online	https://www.cdc.gov/tb/education/ssmodules/default.htm		PAHO		12	0	Learning objectives,Course pages online,Brief course description	null		ID	Practicing	Okay	None	None	Okay	Online only	On demand	Highly flexible pace	Low bandwidth,None	Great	NotProvided	Credible	None	InclusionUnclear	Okay	Okay	Liz Hahn	2020-06-04	Active
263	course	Basics of Bioethics	Johns Hopkins University	Accredited by Council on Education for Public Health (CEPH)	Inperson	https://www.jhsph.edu/courses/course/29491/2020/700.600.11/basics-of-bioethics	US	PAHO		12.5	2394	Detailed web pages open to the public,Learning objectives,Brief course description	ETH			Practicing	Okay	High	Variable	Great	Full semester/term	Infrequent start	Fixed pace	Multimedia content	Okay	NotProvided	Credible	Unknown	Unexplained	Great	Okay	Liz Hahn	2020-06-02	Active	No	No	No	No	GlobalDisease	No	No	No
264	course	Emerging Trends in Supply Chain Management for Health Commodities	USAID University	Accredited by USAID	Inperson		US	PAHO		40	0	Brief course description	null	SCM		Practicing	Okay	High	High	Great	Workshop/training	Infrequent start	Fixed pace	Requirements clear	Okay	Unknown	UnkwnNot	Unknown	InclusionUnclear	Okay	Okay	Caroline Dolive	2020-05-19	Active									No	No	No	No	No	No	No
265	course	Crucial Conversations	USAID University	Accredited by USAID	Inperson		US	PAHO	0	20	0	Brief course description	COM			Practicing	Great	High	High	Great	Workshop/training	Infrequent start	Fixed pace	None	Okay	NotProvided	UnkwnNot	Unknown	InclusionUnclear	Okay	Great	Caroline Dolive	2020-05-19	Active	No	Communication	No	No	No	No	No	No
266	course	Influence: Getting Things Done without Authority	USAID University	Accredited by USAID	Inperson		US	PAHO		4	0	Brief course description	DEV			Practicing	Great	High	High	Great	Workshop/training	Infrequent start	Fixed pace	None	Okay	Unknown	UnkwnNot	Unknown	InclusionUnclear	Okay	Great	Caroline Dolive	2020-05-19	Active	Development	No	No	No	No	No	No	No
267	workshop	Qualitative Research Summer Intensive	ResearchTalk, Inc.	No CEPH or CPD credit offered but institution in well known in field	Inperson	http://www.researchtalk.com/qrsi-2020/	US	PAHO		40	1700	Detailed web pages open to the public,Learning objectives,Brief course description	null	STAT		Practicing	Okay	High	High	Great	Workshop/training	Infrequent start	Fixed pace	None	Okay	Provided	Credible	Limited	Aligned	Great	Okay	Anant Mishra	2020-05-19	Active									No	No	No	Statistics	No	No	No
268	course	Business Writing: Editing and Proofreading	Skillsoft (PHI only)	No accreditation is available/institution is unknown or questionable	Online			PAHO		1	0	Learning objectives,Brief course description	COM			Practicing	Okay	None	None	Okay	Online only	On demand	Highly flexible pace	Unknown	Okay	NotProvided	UnkwnNot	Unknown	NoAssessment	Okay	Okay	Caroline Dolive	2020-05-19	Active	No	Communication	No	No	No	No	No	No
270	course	Difficult People courses	Skillsoft (PHI & USAIDU)	No accreditation is available/institution is unknown or questionable	Online			PAHO	0	1.5	0	Course pages online	COM			Practicing	Okay	None	None	Okay	Online only	On demand	Highly flexible pace	Unknown	Okay	Unknown	UnkwnNot	Unknown	InclusionUnclear	Okay	Okay	Caroline Dolive	2020-05-19	Active	No	Communication	No	No	No	No	No	No
271	course	Data Visualization with Tableau Specialization	Coursera	Other continuing professional education (CPE) accreditation	Online	https://www.coursera.org/specializations/data-visualization		PAHO		72	150	Full syllabus,Detailed web pages open to the public	null	STAT,D&I		Practicing	Okay	Limited	None	Great	Online only	Open enrollment	Flexible pace	Requirements clear,Multimedia content	Great	Provided	Credible	Limited	Aligned	Great	Great	Anant Mishra	2020-05-18	Active									No	No	No	Statistics	No	No	No
273	course	MEAL DPro: Monitoring, Evaluation, Accountability and Learning	Kaya	No CEPH or CPD credit offered but institution in well known in field	Online	https://kayaconnect.org/course/info.php?id=1272		EURO		8	0	Detailed web pages open to the public,Course pages online	null	MEL		Practicing	Great	None	None	Okay	Online only	On demand	Highly flexible pace	Requirements clear,Multimedia content	Great	Provided	Credible	Limited	InclusionUnclear	Great	Great	Anant Mishra	2020-05-18	Active									No	No	No	No	No	No	No
274	course	Swiss French School	Swiss French School	No accreditation is available/institution is unknown or questionable		https://swissfrenchschool.ch/intensive-french-courses/	CH	EURO	0	210		Learning objectives,Brief course description	COM,CUL			Practicing	Okay	High	Variable	Great	Full semester/term	Frequent start	Designated schedule with own pace	None	Great	Provided	Credible	None	Aligned	Great	Okay	Anant Mishra	2020-05-19	Active	No	Communication	CrossCultural	No	No	No	No	No
275	course	Access 2016: Part 1	Johns Hopkins University	Accredited by Council on Education for Public Health (CEPH)	Inperson	https://lms14.learnshare.com/dashboard/dash.home.aspx?Z=dmRJjvVWxDzWDs0Hsp1GqC2oz6vrs3VUkIKpPKpLLXGEj%2b6jQjYpTUGCgmPoHrv9	US	PAHO	0	6		Detailed web pages open to the public,Learning objectives,Course pages online,Brief course description	null	STAT		Inquiring	Okay	High	High	Great	Workshop/training	Frequent start	Fixed pace	Unknown	Okay	Provided	Credible	High	Aligned	Great	Okay	Liz Hahn	2020-05-25	Active									No	No	No	Statistics	No	No	No
276	course	Access 2016: Part 2	Johns Hopkins University	Accredited by Council on Education for Public Health (CEPH)	Inperson	https://lms14.learnshare.com/dashboard/dash.home.aspx?Z=dmRJjvVWxDzWDs0Hsp1GqMhXaTw%2f91wBnr%2ffmH8F62cb3wCFXhrYwK2cc1f2UP4v	US	PAHO	0	6		Learning objectives,Course pages online,Brief course description	null	STAT		Inquiring	Okay	High	High	Great	Workshop/training	Frequent start	Fixed pace	Unknown	Okay	Provided	Credible	Limited	Aligned	Okay	Okay	Liz Hahn	2020-05-25	Active									No	No	No	Statistics	No	No	No
277	course	Access 2016: Part 3	Johns Hopkins University	Accredited by Council on Education for Public Health (CEPH)	Inperson	https://lms14.learnshare.com/dashboard/dash.home.aspx?Z=dmRJjvVWxDzWDs0Hsp1GqDRQO%2bvt%2b1o739gBPlP2973wZuh1ABIapNaKh19TCxWb	US	PAHO	0	6		Learning objectives,Course pages online,Brief course description	null	STAT		Understanding	Okay	High	High	Great	Workshop/training	Frequent start	Fixed pace	Unknown	Okay	Provided	Credible	Limited	Aligned	Okay	Okay	Liz Hahn	2020-05-25	Active									No	No	No	Statistics	No	No	No
278	course	Access for Office 365 Desktop Part 2	Johns Hopkins University	Accredited by Council on Education for Public Health (CEPH)	Inperson	https://lms14.learnshare.com/dashboard/dash.home.aspx?Z=bMFBwgTcaNlKhx7giJi2luNG%2fpp%2f9dMNeMX23OHE09MBXJjglT9VJ4U9kudHeFZ4	US	PAHO	0	6		Learning objectives,Course pages online	null	STAT		Understanding	Okay	High	High	Great	Workshop/training	Frequent start	Fixed pace	Unknown	Okay	Provided	Credible	Limited	Aligned	Great	Okay	Liz Hahn	2020-05-25	Active									No	No	No	Statistics	No	No	No
279	course	Content Authoring in SiteExecutive	Johns Hopkins University	Accredited by Council on Education for Public Health (CEPH)	Inperson	https://lms14.learnshare.com/dashboard/dash.home.aspx?Z=wZ79KwnhTuxAHYgZA3ROfczlWhhgcEICZXuofdyI5qhesZW28kxAGjrdvjON11AY	US	PAHO	0	6		Learning objectives,Course pages online,Brief course description	COM	STAT		Understanding	Okay	High	High	Great	Workshop/training	Frequent start	Fixed pace	Unknown	Okay	Provided	Credible	Limited	Aligned	Okay	Okay	Liz Hahn	2020-05-25	Active	No	Communication	No	No	No	No	No	No	No	No	No	Statistics	No	No	No
280	course	Excel 2016 Dashboard Building Level 2: SMART DATA Analysis Strategies using Excel Power Query & Power Pivot	Johns Hopkins University	Accredited by Council on Education for Public Health (CEPH)	Inperson	https://lms14.learnshare.com/dashboard/dash.home.aspx?Z=B94mub901zNFkVB7FiYxuJXyb2gecOkeTeVHxubDptMY%2bXPGZYTbPgbWRK%2b08L7G	US	PAHO	0	6		Learning objectives,Course pages online,Brief course description	null	STAT		Understanding	Okay	High	High	Great	Workshop/training	Frequent start	Fixed pace	Unknown	Okay	Provided	Credible	Average	Aligned	Okay	Okay	Liz Hahn	2020-05-25	Active									No	No	No	Statistics	No	No	No
281	course	Excel 2016: Data Analysis with Pivot Tables	Johns Hopkins University	Accredited by Council on Education for Public Health (CEPH)	Inperson	https://hub.jhu.edu/at-work/2018/01/11/data-analysis-pivot-tables/	US	PAHO	0	6		Learning objectives,Course pages online,Brief course description	null	STAT		Understanding	Great	High	High	Great	Workshop/training	Frequent start	Fixed pace	Multimedia content	Okay	Provided	Credible	Average	Aligned	Great	Great	Liz Hahn	2020-06-02	Active									No	No	No	Statistics	No	No	No
282	course	Excel 2016: Functions and Formulas	Johns Hopkins University	Accredited by Council on Education for Public Health (CEPH)	Inperson	https://lms14.learnshare.com/dashboard/dash.home.aspx?Z=dmRJjvVWxDzWDs0Hsp1GqAlrhP6iIB94GpW3eF6LH3CT%2f%2bBUQFUUPq6loI%2fhowm4	US	PAHO		6		Learning objectives,Course pages online,Brief course description	null	STAT		Inquiring	Great	High	High	Great	Workshop/training	Frequent start	Highly flexible pace	Unknown	Okay	Provided	Credible	High	Aligned	Great	Great	Liz Hahn	2020-05-25	Active									No	No	No	Statistics	No	No	No
283	course	Excel 2016: Part 1	Johns Hopkins University	Accredited by Council on Education for Public Health (CEPH)	Inperson	https://lms14.learnshare.com/dashboard/dash.home.aspx?Z=dmRJjvVWxDzWDs0Hsp1GqPWif0mzWkyzeWS0KPUPMa3adggX%2fDwN6TSVK%2fNVvwGJ	US	PAHO	0	6		Full syllabus,Learning objectives,Course pages online,Brief course description	null	STAT		Inquiring	Great	High	High	Great	Workshop/training	Frequent start	Highly flexible pace	Unknown	Okay	Provided	Credible	High	Aligned	Great	Great	Liz Hahn	2020-05-25	Active									No	No	No	Statistics	No	No	No
284	course	Excel for Office 365 Desktop Part 1	Johns Hopkins University	Accredited by Council on Education for Public Health (CEPH)	Inperson	https://lms14.learnshare.com/dashboard/dash.home.aspx?Z=bMFBwgTcaNlKhx7giJi2lkyhl07URJu2zcWVhkCLH%2b6WrZMncTpXtjbwc4BtBLN2	US	PAHO	0	6		Full syllabus,Learning objectives,Course pages online,Brief course description	null	STAT		Inquiring	Great	High	High	Great	Workshop/training	Frequent start	Fixed pace	Unknown	Okay	Provided	Credible	High	Aligned	Great	Great	Liz Hahn	2020-05-25	Active									No	No	No	Statistics	No	No	No
285	course	Excel for Office 365 Desktop Part 3	Johns Hopkins University	Accredited by Council on Education for Public Health (CEPH)	Inperson	https://lms14.learnshare.com/dashboard/dash.home.aspx?Z=bMFBwgTcaNlKhx7giJi2lhC2MyPrFzabDu56Szw5qHpDRqFl57hphsaHCWmSCeFm	US	PAHO	0	6		Full syllabus,Learning objectives,Course pages online,Brief course description	null	STAT		Understanding	Great	High	High	Great	Workshop/training	Frequent start	Fixed pace	Unknown	Okay	Provided	Credible	High	Aligned	Great	Great	Liz Hahn	2020-05-25	Active									No	No	No	Statistics	No	No	No
286	course	Ethical Foundations of Nursing	George Washington University	Other continuing professional education (CPE) accreditation	Online	https://nursing.gwu.edu/health-care-prerequisites		PAHO	48	24	1050	Learning objectives,Brief course description	ETH			Understanding	Okay	Average	Average	Okay	Online only	Frequent start	Fixed pace	Unknown	Okay	NotProvided	UnkwnNot	Unknown	Unexplained	Okay	Okay	Caroline Dolive	2020-05-19	Active	No	No	No	No	GlobalDisease	No	No	No
289	course	MASSIVE OPEN ONLINE COURSE (MOOC) ON IMPLEMENTATION RESEARCH (IR)	N/A Other	Other continuing professional education (CPE) accreditation	Online	https://www.who.int/tdr/capacity/strengthening/mooc/en/	US	PAHO		15	0	Detailed web pages open to the public,Brief course description	CAP	D&I	ID	Practicing	Great	Limited	Limited	Okay	Online only	Infrequent start	Flexible pace	Unknown	Great	NotProvided	UnkwnNot	None	NoAssessment	Great	Great	Liz Hahn	2020-06-02	Active	No	No	No	Capacity	No	No	No	No	No	No	No	No	No	No	No
290	course	Introduction to Methods for Health Service Research and Evaluation	Johns Hopkins University	Accredited by Council on Education for Public Health (CEPH)	Online	http://ocw.jhsph.edu/index.cfm/go/viewCourse/course/HSRE/coursePage/schedule/	US	PAHO		30	0	Full syllabus,Detailed web pages open to the public,Learning objectives,Course pages online,Brief course description	null	D&I	SYST	Practicing	Okay	Limited	Limited	Okay	Online only	On demand	Highly flexible pace	Multimedia content	Great	Provided	Credible	Average	Aligned	Great	Great	Liz Hahn	2020-06-02	Active									No	No	No	No	No	No	No
291	course	Introduction to Qualitative Data Analysis for Public Health	Johns Hopkins University	Accredited by Council on Education for Public Health (CEPH)	Inperson	https://www.jhsph.edu/courses/course/27530/2019/410.673.11/introduction-to-qualitative-data-analysis-for-publ	US	PAHO	16	32	2324	Detailed web pages open to the public,Learning objectives,Brief course description	null	STAT		Understanding	Great	High	High	Great	Workshop/training	Infrequent start	Designated schedule with own pace	Unknown	Okay	Provided	Credible	High	Aligned	Great	Great	Liz Hahn	2020-06-02	Active									No	No	No	Statistics	No	No	No
294	workshop	Writing Workshop	STAR / PHI	No accreditation is available/institution is unknown or questionable	Inperson		US	PAHO	0	30		Other	COM			Understanding	Great	High	High	Great	Workshop/training	On demand	Highly flexible pace	None	Great	NotProvided	Credible	High	Aligned	Great	Great	Anant Mishra	2020-05-19	Active	No	Communication	No	No	No	No	No	No
295	course	Social and Behavioral Foundations of Primary Health Care	Johns Hopkins University	Accredited by Council on Education for Public Health (CEPH)	Online	https://www.jhsph.edu/courses/course/28740/2019/221.688.81/social-and-behavioral-foundations-of-primary-healt	US	PAHO	64	96		Full syllabus,Detailed web pages open to the public,Learning objectives,Course pages online,Brief course description	DEV,CUL	BEH	SYST	Understanding	Okay	Average	Average	Okay	Online only	Infrequent start	Designated schedule with own pace	Requirements clear	Great	Provided	Credible	High	Aligned	Great	Great	Liz Hahn	2020-05-21	Active	Development	No	CrossCultural	No	No	No	No	No	No	No	Behavioral	No	No	No	No
296	course	Application and Integration of Nonpharmaceutical Interventions (NPI) into Pre-Pandemic Influenza Planning, Preparedness and Response	CDC	Accredited by Council on Education for Public Health (CEPH),Other continuing professional education (CPE) accreditation	Online	https://www.train.org/cdctrain/course/1051645/?activeTab=contacts	US	PAHO	0	1		Detailed web pages open to the public,Learning objectives,Course pages online,Brief course description	DEV,COM,GBD	EPI,POL	ID	Understanding	Great	Average	Average	Okay	Online only	On demand	Highly flexible pace	Requirements clear,Multimedia content	Great	Unknown	Credible	High	Aligned	Great	Great	Liz Hahn	2020-05-20	Active	Development	Communication	No	No	GlobalDisease	No	No	No	No	No	No	No	Epidemiology	Policy	No
297	course	COVID-19: Operational Planning Guidelines and COVID-19 Partners Platform to support country preparedness and response	WHO	No CEPH or CPD credit offered but institution in well known in field	Online	https://openwho.org/courses/UNCT-COVID19-preparedness-and-response-EN		EURO	0	3		Detailed web pages open to the public,Learning objectives	DEV,GBD	EPI,POL	ID	Leading	Great	None	None	Okay	Online only	On demand	Highly flexible pace	Requirements clear,Multimedia content	Great	Provided	Credible	Limited	Aligned	Great	Great	Anant Mishra	2020-05-20	Active	Development	No	No	No	GlobalDisease	No	No	No	No	No	No	No	Epidemiology	Policy	No
298	course	Emerging respiratory viruses, including COVID-19: methods for detection, prevention, response and control	WHO	No CEPH or CPD credit offered but institution in well known in field	Online	https://openwho.org/courses/introduction-to-ncov		EURO	0	3		Detailed web pages open to the public,Learning objectives	DEV	EPI,POL	ID	Leading	Great	None	None	Okay	Online only	On demand	Highly flexible pace	Requirements clear,Multimedia content	Great	Provided	Credible	Limited	Aligned	Great	Great	Anant Mishra	2020-05-20	Active	Development	No	No	No	No	No	No	No	No	No	No	No	Epidemiology	Policy	No
299	Webbased	GeneXpert: Examples From the Field	Curry International Tuberclulosis Center	Accredited by Council on Education for Public Health (CEPH)	Online	https://www.currytbcenter.ucsf.edu/trainings/genexpert-examples-field	US	PAHO	0	1.5		Learning objectives,Course pages online,Brief course description	null		ID	Practicing	Great	Average	Average	Okay	Online only	On demand	Highly flexible pace	Multimedia content	Great	NotProvided	Credible	High	NoAssessment	Okay	Great	Jiwoong Yoo	2020-03-20	Active
300	course	Tuberculosis Refresher Course	World Medical Association	No CEPH or CPD credit offered but institution in well known in field	Online	http://globaltb.njms.rutgers.edu/wmatbcourse/		EURO	0	5		Detailed web pages open to the public,Learning objectives,Course pages online,Brief course description	null		ID	Understanding	Great	None	None	Okay	Online only	On demand	Highly flexible pace	Low bandwidth,Requirements clear,Multimedia content	Great	Provided	Credible	Limited	NoAssessment	Great	Great	Anant Mishra	2020-05-20	Active
301	course	Essentials of Health Care Supply Chain Certificate	AHRMM	Other continuing professional education (CPE) accreditation	Online	https://www.ahrmm.org/resource-repository-ahrmm/essentials-certificate-bundle-1	US	PAHO	0	20		Detailed web pages open to the public,Learning objectives,Brief course description	null	SCM		Understanding	Great	Average	Average	Okay	Online only	On demand	Highly flexible pace	Requirements clear	Great	Unknown	Credible	Limited	Aligned	Okay	Great	Lillian James	2020-05-19	Active									No	No	No	No	No	No	No
303	course	Prevention and Elimination of Tuberculosis and Silicosis in the Mining sector	TB Academy	No CEPH or CPD credit offered but institution in well known in field	Online	http://tb.academy/courses/prevention-and-elimination-of-tuberculosis-and-silicosis-in-the-mining-sector/?tab=tab-overview	US	PAHO	0	3		Course pages online,Brief course description	null		ID	Practicing	Great	None	None	Okay	Online only	On demand	Highly flexible pace	Requirements clear	Great	Unknown	Credible	None	Unexplained	Okay	Great	Liz Hahn	2020-06-02	Active
304	course	Basic TB Management (South Africa)	TB Academy	No CEPH or CPD credit offered but institution in well known in field	Online	http://tb.academy/courses/basic-tb-management/?tab=tab-overview	US	PAHO	0	3		Learning objectives,Course pages online,Brief course description	DEV	PM,EPI,POL	ID	Leading	Great	Average	Average	Okay	Online only	On demand	Highly flexible pace	Requirements clear	Great	NotProvided	Credible	Average	Unexplained	Okay	Great	Liz Hahn	2020-06-02	Active	Development	No	No	No	No	No	No	No	ProjMgmt	No	No	No	Epidemiology	Policy	No
305	course	Tuberculosis (TB), Diabetes Mellitus (DM) and the Human immunodeficiency virus (HIV)	TB Academy	No CEPH or CPD credit offered but institution in well known in field	Online	http://tb.academy/courses/patient-counselling-for-tb-and-diabetes-mellitus-dm-comorbidity/?tab=tab-overview	US	PAHO	0	3		Learning objectives,Brief course description	null		ID	Practicing	Great	Average	Average	Okay	Online only	On demand	Highly flexible pace	Requirements clear	Great	Unknown	Credible	Average	Unexplained	Okay	Great	Liz Hahn	2020-06-02	Active
306	course	Spinal tuberculosis: overview and early detection Spinal tuberculosis: overview and early detection	TB Academy	No CEPH or CPD credit offered but institution in well known in field	Online	http://tb.academy/courses/spinal-tuberculosis-overview-and-early-detection/?tab=tab-overview	US	PAHO	0	3		Course pages online,Brief course description	GBD		ID	Practicing	Great	Average	Average	Okay	Online only	On demand	Highly flexible pace	Requirements clear	Great	Unknown	Credible	Average	Unexplained	Okay	Great	Liz Hahn	2020-06-02	Active	No	No	No	No	GlobalDisease	No	No	No
307	course	A Tuberculosis Refresher Course for Physicians A Tuberculosis Refresher Course for Physicians	TB Academy	No CEPH or CPD credit offered but institution in well known in field	Online	http://tb.academy/courses/a-tuberculosis-refresher-course-for-physicians/	US	PAHO	0	3		Learning objectives,Brief course description	null	EPI	ID	Practicing	Great	None	None	Okay	Online only	On demand	Highly flexible pace	Low bandwidth,Requirements clear	Great	Provided	UnkwnNot	None	Unexplained	Okay	Great	Liz Hahn	2020-06-02	Active									No	No	No	No	Epidemiology	No	No
308	course	Certification course for community based TB treatment and DOT management	TB Academy	No CEPH or CPD credit offered but institution in well known in field	Online	http://tb.academy/courses/patient-centered-care-for-community-based-tb-treatment-and-dot-management-copy/	US	PAHO	0	3		Learning objectives,Brief course description	null		ID	Practicing	Okay	Average	Average	Okay	Online only	On demand	Highly flexible pace	Requirements clear	Great	Unknown	Credible	Average	Unexplained	Okay	Okay	Liz Hahn	2020-06-02	Active
309	course	Infection Prevention and Control at Healthcare settings	TB Academy	No CEPH or CPD credit offered but institution in well known in field	Online	http://tb.academy/courses/infection-prevention-and-control-at-healthcare-settings/	US	PAHO	0	3		Learning objectives,Brief course description	DEV	POL	ID	Practicing	Great	Average	Average	Okay	Online only	On demand	Highly flexible pace	Requirements clear	Great	Unknown	Credible	Average	Unexplained	Okay	Great	Liz Hahn	2020-06-02	Active	Development	No	No	No	No	No	No	No	No	No	No	No	No	Policy	No
310	course	Patient centered care for community based TB treatment and DOT management	TB Academy	No CEPH or CPD credit offered but institution in well known in field	Online	http://tb.academy/courses/patient-centered-care-for-community-based-tb-treatment-and-dot-management/	US	PAHO	0	3		Learning objectives,Brief course description	null		ID	Practicing	Great	Average	Average	Okay	Online only	On demand	Highly flexible pace	Requirements clear	Great	Unknown	Credible	Average	Unexplained	Okay	Great	Liz Hahn	2020-06-02	Active
311	course	Basics of Infection Prevention and Control (Tuberculosis)	TB Academy	No CEPH or CPD credit offered but institution in well known in field	Online	http://tb.academy/courses/basics-of-infection-prevention-and-control/	US	PAHO	0	3		Learning objectives,Brief course description	null		ID	Understanding	Okay	None	None	Okay	Online only	On demand	Highly flexible pace	Requirements clear	Great	Unknown	Credible	Average	Unexplained	Okay	Okay	Liz Hahn	2020-06-02	Active
312	course	Focus on LTBI	Curry International Tuberclulosis Center	No CEPH or CPD credit offered but institution in well known in field	Inperson	https://www.currytbcenter.ucsf.edu/trainings	US	PAHO	0	8		Brief course description	GBD	EPI	ID	Practicing	Okay	High	High	Great	Workshop/training	Infrequent start	Fixed pace	Unknown	NotSoGood	Provided	Credible	Average	InclusionUnclear	Okay	Okay	Liz Hahn	2020-05-20	Active	No	No	No	No	GlobalDisease	No	No	No	No	No	No	No	Epidemiology	No	No
313	workshop	Coronavirus disease (COVID-19) training: Simulation exercise	WHO	No CEPH or CPD credit offered but institution in well known in field	EitherIorO	https://www.who.int/emergencies/diseases/novel-coronavirus-2019/training/simulation-exercise	US	PAHO	0	8		Detailed web pages open to the public,Learning objectives,Course pages online	DEV	EPI,POL,MEL	ID,SYST	Leading	Great	High	High	Great	Workshop/training	On demand	Highly flexible pace	None	Great	Provided	Credible	Limited	Aligned	Great	Great	Anant Mishra	2020-05-20	Active	Development	No	No	No	No	No	No	No	No	No	No	No	Epidemiology	Policy	No
314	Webbased	COVID-19 Outbreak in Africa: What You Need to Know and How to Keep Safe	AFREHealth	No CEPH or CPD credit offered but institution in well known in field	Online	https://www.youtube.com/watch?v=XsWbZ07DtGQ&feature=youtu.be	US	PAHO	0	1		null	GBD		ID	Practicing	Great	None	None	NotSoGood	Online only	On demand	Highly flexible pace	Multimedia content	Great	NotProvided	Credible	None	NoAssessment	Okay	Okay	Jiwoong Yoo	2020-03-24	Active	No	No	No	No	GlobalDisease	No	No	No
315	Webbased	COVID-19 Podcasts and Webinars	University of Minnesota	Accredited by Council on Education for Public Health (CEPH)	Online	http://www.cidrap.umn.edu/covid-19/podcasts-webinars	US	PAHO	0			Detailed web pages open to the public,Learning objectives	null		ID	Understanding	Great	None	None	NotSoGood	Online only	On demand	Highly flexible pace	Requirements clear	Great	NotProvided	Credible	Limited	NoAssessment	Okay	Okay	Liz Hahn	2020-06-04	Active
316	Webbased	The COVID-19 outbreak: an update on the SARS-CoV-2 virus	HSTalks	No CEPH or CPD credit offered but institution in well known in field	Online	https://hstalks.com/t/4208/the-covid-19-outbreak-an-update-on-the-sars-cov-2-/?biosci	US	PAHO	0	0.2		Detailed web pages open to the public,Learning objectives,Course pages online,Brief course description	null		ID	Practicing	Great	None	None	NotSoGood	Online only	On demand	Highly flexible pace	Multimedia content	Great	NotProvided	Credible	Limited	NoAssessment	Okay	Great	Jiwoong Yoo	2020-03-24	Active
317	Webbased	The COVID-19 coronavirus outbreak: a current view	HSTalks	No CEPH or CPD credit offered but institution in well known in field	Online	https://hstalks.com/t/4201/the-covid-19-coronavirus-outbreak-a-current-view/?biosci	US	PAHO	0	0.23		Learning objectives,Brief course description	null		ID	Practicing	Great	None	None	NotSoGood	Online only	On demand	Highly flexible pace	Multimedia content	Great	NotProvided	Credible	Limited	NoAssessment	Okay	Great	Jiwoong Yoo	2020-03-24	Active
318	Webbased	SARS-CoV-2 vaccine development	HSTalks	No CEPH or CPD credit offered but institution in well known in field	Online	https://hstalks.com/t/4215/sars-cov-2-vaccine-development/?biosci	US	PAHO	0	0.15		Learning objectives,Course pages online	null		ID	Practicing	Great	None	None	NotSoGood	Optional	On demand	Highly flexible pace	Multimedia content	Great	NotProvided	Credible	Limited	NoAssessment	Okay	Great	Jiwoong Yoo	2020-03-24	Active
319	Webbased	The immune system response to the SARS-COV-2 virus	HSTalks	No CEPH or CPD credit offered but institution in well known in field	Online	https://hstalks.com/t/4218/the-immune-system-response-to-the-sars-cov-2-virus/?biosci	US	PAHO	0	0.28		Course pages online,Brief course description	null		ID	Practicing	Great	None	None	NotSoGood	Online only	On demand	Highly flexible pace	Multimedia content	Great	NotProvided	Credible	Limited	NoAssessment	Okay	Great	Jiwoong Yoo	2020-03-24	Active
320	Webbased	CROI Coronavirus webinar	N/A Conference	No CEPH or CPD credit offered but institution in well known in field	Online	https://special.croi.capitalreach.com/	US	PAHO	0	1.38		Course pages online	null		ID	Practicing	Great	None	None	NotSoGood	Workshop/training	On demand	Highly flexible pace	Multimedia content	Great	NotProvided	Credible	Limited	NoAssessment	Okay	Great	Jiwoong Yoo	2020-03-24	Active
322	course	Project Design	USAID University	Accredited by USAID			ZA	AFRO		40		Detailed web pages open to the public	null	PM,MEL		Practicing	Great	High	High	Great	Workshop/training	Infrequent start	Fixed pace	None	Okay	Unknown	UnkwnNot	Limited	InclusionUnclear	Okay	Great	Anike Akridge	2020-03-25	Active									ProjMgmt	No	No	No	No	No	No
323	course	Strategic Intuition: Developing Innovation Strategies for Your Organization (LIMITED)	Columbia University	Other continuing professional education (CPE) accreditation	Online	https://www8.gsb.columbia.edu/execed/program-pages/details/881/SIO1?utm_source=google&utm_medium=cpc&Domestic_Online&gclid=EAIaIQobChMIu8aez7bv5wIVAYzICh1XqwiEEAAYASAAEgL3YvD_BwE	US	PAHO		20	1989	Detailed web pages open to the public,Brief course description	DEV,COM			Practicing	Okay	Variable	Average	Okay	Online only	Infrequent start	Flexible pace	Multimedia content	Okay	NotProvided	Credible	Average	Aligned	Okay	Okay	Liz Hahn	2020-06-02	Active	Development	Communication	No	No	No	No	No	No
324	course	Gender Integration/GBV Hybrid	USAID University	Accredited by USAID	Inperson		TZ	AFRO		40		Learning objectives,Course pages online	GEN			Practicing	Okay	Average	High	Great	Workshop/training	Infrequent start	Designated schedule with own pace	Unknown	Okay	Unknown	Credible	Average	InclusionUnclear	Okay	Okay	Anike Akridge	2020-05-19	Active	No	No	No	No	No	No	No	Gender
326	Webbased	Health Security Supplement (2020)	CDC	Other continuing professional education (CPE) accreditation,No CEPH or CPD credit offered but institution in well known in field	Online	https://www.cdc.gov/globalhealth/healthprotection/resources/publications/2020-health-security-supplement.html?_cid=ac-lnk	US	PAHO	0			null	CAP			Understanding	Okay	Limited	None	NotSoGood	Online only	On demand	Highly flexible pace	Low bandwidth	Great	NotProvided	Credible	High	NoAssessment	Okay	Okay	Jiwoong Yoo	2020-03-26	Active	No	No	No	Capacity	No	No	No	No
327	Webbased	Decision Support Systems in Public Health Supply Chains	USAID	Accredited by USAID	Online	https://digitalsquare.org/resourcesrepository/dss	US	PAHO	0			Full syllabus,Detailed web pages open to the public,Learning objectives,Course pages online	null	SCM		Understanding	Okay	Limited	None	NotSoGood	Online only	On demand	Highly flexible pace	Low bandwidth	Great	NotProvided	Credible	Limited	NoAssessment	Okay	Okay	Jiwoong Yoo	2020-03-26	Active									No	No	No	No	No	No	No
328	course	Master Certificate in Supply Chain Management and Operations	Michigan State University	Other continuing professional education (CPE) accreditation	Online	https://www.michiganstateuniversityonline.com/programs/certificates/supply-chain-management/operations-master-certificate/		PAHO	0	240		Learning objectives,Brief course description	null	SCM		Practicing	Okay	Average	Limited	Great	Online only	Frequent start	Flexible pace	Multimedia content	Great	Provided	Credible	Limited	Unexplained	Great	Okay	Anant Mishra	2020-05-19	Active									No	No	No	No	No	No	No
329	course	Master Certificate in Supply Chain Management and Procurement	Michigan State University	Other continuing professional education (CPE) accreditation	Online	https://www.michiganstateuniversityonline.com/programs/certificates/supply-chain-management/master-certificate-in-supply-chain-management-and-procurement/		PAHO	0	240		Learning objectives,Brief course description	null	SCM		Practicing	Okay	Average	Limited	Great	Online only	Frequent start	Flexible pace	Multimedia content	Great	Provided	Credible	Limited	Unexplained	Great	Okay	Anant Mishra	2020-05-19	Active									No	No	No	No	No	No	No
330	course	Advanced Master Certificate in Integrated Supply Chain Management	Michigan State University	Other continuing professional education (CPE) accreditation	Online	https://www.michiganstateuniversityonline.com/programs/certificates/supply-chain-management/integrated-advanced-master-certificate/		PAHO	0	400		Learning objectives,Brief course description	null	SCM		Understanding	Okay	Average	Limited	Great	Online only	Frequent start	Flexible pace	Multimedia content	Great	Provided	Credible	Limited	Unexplained	Great	Okay	Anant Mishra	2020-05-19	Active									No	No	No	No	No	No	No
331	course	Advanced Master Certificate in Supply Chain Management and Procurement	Michigan State University	Other continuing professional education (CPE) accreditation	Online	https://www.michiganstateuniversityonline.com/programs/certificates/supply-chain-management/procurement-advanced-master-certificate/		PAHO	0	400		Learning objectives,Brief course description	null	SCM		Understanding	Okay	Average	Limited	Great	Online only	Frequent start	Flexible pace	Multimedia content	Great	Provided	Credible	Limited	Unexplained	Great	Okay	Anant Mishra	2020-05-19	Active									No	No	No	No	No	No	No
332	course	Master Certificate in Global Supply Chain Management	Michigan State University	Other continuing professional education (CPE) accreditation	Online	https://www.michiganstateuniversityonline.com/programs/certificates/supply-chain-management/global-supply-chain-master-certificate/		PAHO	0	240		Learning objectives,Brief course description	null	SCM		Understanding	Okay	Average	Limited	Great	Online only	Frequent start	Flexible pace	Multimedia content	Great	Provided	Credible	Limited	Unexplained	Great	Okay	Anant Mishra	2020-05-19	Active									No	No	No	No	No	No	No
333	course	Master Certificate in Integrated Supply Chain Management	Michigan State University	Other continuing professional education (CPE) accreditation	Online	https://www.michiganstateuniversityonline.com/programs/certificates/supply-chain-management/integrated-scm-master-certificate/		PAHO	0	240		Learning objectives,Brief course description	null	SCM		Understanding	Okay	Average	Limited	Great	Online only	Frequent start	Flexible pace	Multimedia content	Great	Provided	Credible	Limited	Unexplained	Great	Okay	Anant Mishra	2020-05-19	Active									No	No	No	No	No	No	No
334	course	Master Certificate in Supply Chain Management and Logistics	Michigan State University	Other continuing professional education (CPE) accreditation	Online	https://www.michiganstateuniversityonline.com/programs/certificates/supply-chain-management/logistics-master-certificate/		PAHO	0	240		Learning objectives,Brief course description	null	SCM		Understanding	Okay	Average	Limited	Great	Online only	Frequent start	Flexible pace	Multimedia content	Great	Provided	Credible	Limited	Unexplained	Great	Okay	Anant Mishra	2020-05-19	Active									No	No	No	No	No	No	No
335	course	Supply Chain Project Management Certificate	Georgia Institute of Technology	Accredited by Council on Education for Public Health (CEPH)	Inperson	https://pe.gatech.edu/certificates/supply-chain-project-management-certificate	US	PAHO	0	64		Learning objectives,Brief course description	CAP	SCM		Understanding	Okay	High	High	Great	Workshop/training	Frequent start	Designated schedule with own pace	Unknown	Okay	Provided	Credible	High	Aligned	Great	Great	Liz Hahn	2020-06-02	Active	No	No	No	Capacity	No	No	No	No	No	No	No	No	No	No	No
336	Webbased	Principles of Writing a Paper and Getting it Published	TB Union		Online	https://coursesonline.theunion.org/theunion/document_library?dc_id=6225&f=listing%3D3%2Abrowseby%3D8%2Asortby%3D2%2Amedia%3D11%2Alabel%3D19473%2Afeatured%3D16556		EURO		2	0	Course pages online	COM			Practicing	Okay	Limited	None	Okay	Online only	On demand	Highly flexible pace	None	Great	NotProvided	Credible	Limited	NoAssessment	Okay	Okay	Liz Hahn	2020-06-04	Active	No	Communication	No	No	No	No	No	No
340	Webbased	Scientific Writing Resource	Duke University		Online	https://sites.duke.edu/scientificwriting/lesson-1-subjects-and-actions/		PAHO		2.25	0	Detailed web pages open to the public,Learning objectives,Course pages online,Brief course description	COM			Practicing	Okay	Limited	None	Okay	Online only	On demand	Highly flexible pace	Requirements clear,None	Great	Provided	Credible	Limited	Aligned	Great	Great	Liz Hahn	2020-06-04	Active	No	Communication	No	No	No	No	No	No
341	course	Introduction to Infectious Disease Modelling and Its Applications	London School of Hygiene & Tropical Medicine	No CEPH or CPD credit offered but institution in well known in field	Online	https://www.lshtm.ac.uk/study/courses/short-courses/infectious-disease-modelling		EURO		80	3316.09	Full syllabus,Detailed web pages open to the public	GBD	EPI,D&I	ID	Practicing	Great	Variable	Average	Great	Online only	Frequent start	Fixed pace	Low bandwidth,Requirements clear,Multimedia content	Okay	Provided	Credible	Limited	Aligned	Great	Great	Anant Mishra	2020-05-19	Active	No	No	No	No	GlobalDisease	No	No	No	No	No	No	No	Epidemiology	No	No
342	Webbased	An Introduction to Infectious Disease Modelling	N/A Other	Unknown	Online	http://anintroductiontoinfectiousdiseasemodelling.com/		EURO		10		null	null	STAT	ID	Understanding	Okay	Limited	None	NotSoGood	Online only	On demand	Highly flexible pace	None	Okay	NotProvided	Credible	Average	Unexplained	Okay	Okay	Liz Hahn	2020-06-04	Active									No	No	No	Statistics	No	No	No
343	course	Study Designs in Epidemiology	Coursera	Accredited by Council on Education for Public Health (CEPH)	Online	https://www.coursera.org/learn/study-designs-epidemiology		PAHO		8	0	Full syllabus,Detailed web pages open to the public	null	STAT,EPI		Practicing	Great	Limited	None	Great	Online only	Open enrollment	Flexible pace	Requirements clear,Multimedia content	Great	Provided	Credible	Limited	Aligned	Great	Great	Anant Mishra	2020-05-18	Active									No	No	No	Statistics	Epidemiology	No	No
344	Webbased	E&#8209;learning Design Resources	CDC	Accredited by Council on Education for Public Health (CEPH)	Online	https://www.cdc.gov/trainingdevelopment/e-learning-design/index.html		PAHO			0	Detailed web pages open to the public,Course pages online	COM			Practicing	Okay	Limited	None	Okay	Online only	On demand	Highly flexible pace	Multimedia content,None	Great	NotProvided	Credible	Unknown	InclusionUnclear	Okay	Okay	Liz Hahn	2020-06-04	Active	No	Communication	No	No	No	No	No	No
345	Webbased	Guide to the Fundamentals of Data Science	NIH		Online	https://www.youtube.com/channel/UCKIDQOa0JcUd3K9C1TS7FLQ/about		PAHO		40		Detailed web pages open to the public,Brief course description	null	STAT		Understanding	Okay	Limited	None	Okay	Online only	On demand	Highly flexible pace	Multimedia content	Great	NotProvided	Credible	None	NoAssessment	NotSoGood	Okay	Liz Hahn	2020-06-04	Active									No	No	No	Statistics	No	No	No
346	course	Biostatistics in Public Health Specialization	Coursera	Other continuing professional education (CPE) accreditation	Online	https://www.coursera.org/specializations/biostatistics-public-health		PAHO		64	0	Full syllabus,Detailed web pages open to the public	null	STAT		Understanding	Great	Limited	None	Great	Online only	Open enrollment	Flexible pace	Requirements clear,Multimedia content	Great	Provided	Credible	Limited	Aligned	Great	Great	Anant Mishra	2020-05-18	Active									No	No	No	Statistics	No	No	No
349	course	Procurement and Supply Management Leadership Certificate	Georgia Institute of Technology	Accredited by Council on Education for Public Health (CEPH)	Inperson	https://pe.gatech.edu/certificates/procurement-and-supply-management-certificate	US	PAHO	0	48		Learning objectives,Brief course description	CAP	SCM		Understanding	Great	High	High	Great	Workshop/training	Infrequent start	Highly flexible pace	Unknown	Okay	Provided	Credible	High	Aligned	Great	Great	Liz Hahn	2020-06-02	Active	No	No	No	Capacity	No	No	No	No	No	No	No	No	No	No	No
350	course	Supply Chain Fundamentals Certificate	Georgia Institute of Technology	Accredited by Council on Education for Public Health (CEPH)	Online	https://pe.gatech.edu/courses/supply-chain-fundamentals-supply-chain-management-principles	US	PAHO	0			Learning objectives,Brief course description	CAP	SCM		Understanding	Great	Average	Average	Okay	Online only	On demand	Flexible pace	Multimedia content	Great	Provided	Credible	High	Aligned	Great	Great	Liz Hahn	2020-06-02	Active	No	No	No	Capacity	No	No	No	No	No	No	No	No	No	No	No
351	course	Supply Chain Management Certificate	Georgia Institute of Technology	Accredited by Council on Education for Public Health (CEPH)	Inperson	https://pe.gatech.edu/certificates/supply-chain-management-certificate	US	PAHO	0	96		Learning objectives,Brief course description	CAP	SCM		Understanding	Great	High	High	Great	Workshop/training	Infrequent start	Highly flexible pace	Unknown	Okay	Provided	Credible	High	Aligned	Great	Great	Liz Hahn	2020-06-02	Active	No	No	No	Capacity	No	No	No	No	No	No	No	No	No	No	No
352	Webbased	COVID-19 Conversations: The Science of Social Distancing	N/A Other	No CEPH or CPD credit offered but institution in well known in field	Online	https://cc.readytalk.com/cc/playback/Playback.do?id=am7yrh	US	PAHO	0	1.4		Course pages online	null	BEH,EPI,POL	ID	Practicing	Great	None	None	NotSoGood	Online only	On demand	Highly flexible pace	Multimedia content	Great	NotProvided	Credible	Limited	NoAssessment	Okay	Great	Liz Hahn	2020-06-04	Active									No	No	Behavioral	No	Epidemiology	Policy	No
355	Webbased	Online Teaching Toolkit	Association of College and University Educators		Online	https://acue.org/online-teaching-toolkit/		PAHO				Detailed web pages open to the public,Course pages online,Brief course description	COM			Practicing	Okay	Limited	None	Okay	Online only	On demand	Highly flexible pace	Multimedia content	Great	NotProvided	Credible	Unknown	InclusionUnclear	NotSoGood	Okay	Liz Hahn	2020-06-04	Active	No	Communication	No	No	No	No	No	No
356	Webbased	R for Data Science	R Studio	No CEPH or CPD credit offered but institution in well known in field	Online	https://r4ds.had.co.nz/	US	PAHO	0	20		Detailed web pages open to the public,Learning objectives,Course pages online,Brief course description	null	STAT		Practicing	Great	None	None	NotSoGood	Online only	On demand	Highly flexible pace	Low bandwidth	Great	NotProvided	Credible	High	NoAssessment	Okay	Great	Jiwoong Yoo	2020-04-07	Active									No	No	No	Statistics	No	No	No
357	Webbased	R Markdown: The Definitive Guide	R Studio	No CEPH or CPD credit offered but institution in well known in field	Online	https://bookdown.org/yihui/rmarkdown/	US	PAHO	0	20		Detailed web pages open to the public,Learning objectives,Course pages online	null	STAT		Practicing	Great	None	None	NotSoGood	Optional	On demand	Highly flexible pace	Low bandwidth	Great	NotProvided	Credible	High	NoAssessment	Okay	Great	Jiwoong Yoo	2020-04-07	Active									No	No	No	Statistics	No	No	No
358	Webbased	Mastering Spark with R	R Studio	No CEPH or CPD credit offered but institution in well known in field	Online	https://therinspark.com/	US	PAHO	0	20		Learning objectives,Course pages online	null	STAT		Practicing	Great	None	None	NotSoGood	Online only	On demand	Highly flexible pace	Low bandwidth	Great	NotProvided	Credible	High	NoAssessment	Okay	Great	Jiwoong Yoo	2020-04-07	Active									No	No	No	Statistics	No	No	No
360	Webbased	blogdown: Creating Websites with R Markdown	R Studio	No CEPH or CPD credit offered but institution in well known in field	Online	https://bookdown.org/yihui/blogdown/	US	PAHO	0	20		Detailed web pages open to the public,Learning objectives,Course pages online	null	STAT		Practicing	Okay	None	None	NotSoGood	Optional	On demand	Highly flexible pace	Low bandwidth	Great	NotProvided	Credible	High	NoAssessment	Okay	Okay	Jiwoong Yoo	2020-04-07	Active									No	No	No	Statistics	No	No	No
361	Webbased	bookdown: Authoring Books and Technical Documents with R Markdown	R Studio	No CEPH or CPD credit offered but institution in well known in field	Online	https://bookdown.org/yihui/bookdown/	US	PAHO	0	20		Detailed web pages open to the public,Learning objectives,Course pages online	null	STAT		Practicing	Okay	None	None	NotSoGood	Online only	On demand	Highly flexible pace		Great	NotProvided	Credible	High	NoAssessment	Okay	Okay	Jiwoong Yoo	2020-04-07	Active									No	No	No	Statistics	No	No	No
363	Webbased	Advanced R	R Studio	No CEPH or CPD credit offered but institution in well known in field	Online	https://adv-r.hadley.nz/	US	PAHO	0	20	0	Detailed web pages open to the public,Learning objectives,Course pages online	null	STAT		Practicing	Great	None	None	NotSoGood	Online only	On demand	Highly flexible pace		Great	NotProvided	Credible	High	NoAssessment	Okay	Great	Jiwoong Yoo	2020-04-07	Active									No	No	No	Statistics	No	No	No
364	Webbased	R packages	R Studio	No CEPH or CPD credit offered but institution in well known in field	Online	http://r-pkgs.had.co.nz/	US	PAHO	0	20		Detailed web pages open to the public,Learning objectives,Course pages online	null	STAT		Practicing	Great	None	None	NotSoGood	Online only	On demand	Highly flexible pace	None	Great	NotProvided	Credible	High	NoAssessment	Okay	Okay	Liz Hahn	2020-06-04	Active									No	No	No	Statistics	No	No	No
365	Webbased	Hands-On Programming with R	R Studio	No CEPH or CPD credit offered but institution in well known in field	Online	https://rstudio-education.github.io/hopr/	US	PAHO	0	20		Detailed web pages open to the public,Learning objectives,Course pages online	null	STAT		Understanding	Great	None	None	NotSoGood	Online only	On demand	Highly flexible pace	Low bandwidth	Great	NotProvided	Credible	High	NoAssessment	Okay	Great	Jiwoong Yoo	2020-04-07	Active									No	No	No	Statistics	No	No	No
366	Webbased	Cookbook for R	R Studio	No CEPH or CPD credit offered but institution in well known in field	Online	http://www.cookbook-r.com/	US	PAHO	0	20		Detailed web pages open to the public,Learning objectives,Course pages online	null	STAT		Practicing	Great	None	None	NotSoGood	Online only	On demand	Highly flexible pace	Low bandwidth	Great	NotProvided	Credible	High	NoAssessment	Okay	Great	Jiwoong Yoo	2020-04-07	Active									No	No	No	Statistics	No	No	No
368	Webbased	R Studio Primers	R Studio	No CEPH or CPD credit offered but institution in well known in field	Online	https://rstudio.cloud/learn/primers	US	PAHO	0	20		Detailed web pages open to the public,Learning objectives,Course pages online	null	STAT		Practicing	Great	None	None	NotSoGood	Online only	On demand	Highly flexible pace	Low bandwidth	Great	NotProvided	Credible	High	NoAssessment	Okay	Great	Jiwoong Yoo	2020-04-07	Active									No	No	No	Statistics	No	No	No
369	Webbased	R Studio Cheat Sheets	R Studio	No CEPH or CPD credit offered but institution in well known in field	Online	https://rstudio.cloud/learn/cheat-sheets	US	PAHO	0			Detailed web pages open to the public,Learning objectives,Course pages online	null	STAT		Understanding	Great	None	None	NotSoGood	Optional	On demand	Highly flexible pace	None	Great	NotProvided	Credible	None	NoAssessment	Great	Great	Liz Hahn	2020-06-04	Active									No	No	No	Statistics	No	No	No
370	course	Learn Python 3	Codeacademy	No CEPH or CPD credit offered but institution in well known in field	Online	https://www.codecademy.com/learn/learn-python-3	US	PAHO	0	25	19.99	Full syllabus,Detailed web pages open to the public,Learning objectives,Brief course description	null	STAT,INFO		Understanding	Great	Average	Average	Okay	Online only	On demand	Designated schedule with own pace	Multimedia content	Great	Provided	Credible	Limited	Aligned	Okay	Great	Liz Hahn	2020-06-02	Active									No	No	No	Statistics	No	No	Informatics
371	course	Data Visualization - An Introduction	Global Health eLearning (GHeL)	Accredited by USAID	Online	https://www.globalhealthlearning.org/course/data-visualization-introduction		PAHO		2	0	Learning objectives,Brief course description	COM	STAT		Understanding	Great	Limited	Limited	Great	Online only	Open enrollment	Highly flexible pace	Unknown	Great	NotProvided	Credible	Unknown	InclusionUnclear	Okay	Great	Liz Hahn	2020-06-02	Active	No	Communication	No	No	No	No	No	No	No	No	No	Statistics	No	No	No
373	course	Data Science: Visualization	edX	No CEPH or CPD credit offered but institution in well known in field	Online	https://online-learning.harvard.edu/course/data-science-visualization		PAHO		16	0	Learning objectives,Brief course description	COM	STAT		Understanding	Great	Limited	Limited	Okay	Online only	Open enrollment	Highly flexible pace	Multimedia content	Great	NotProvided	Credible	Unknown	InclusionUnclear	Okay	Great	Liz Hahn	2020-06-02	Active	No	Communication	No	No	No	No	No	No	No	No	No	Statistics	No	No	No
374	course	Various online courses	TB Union	No CEPH or CPD credit offered but institution in well known in field	Online	https://courses.theunion.org/category/online-courses		EURO		10		Brief course description	null		ID	Practicing	Great	None	None	Okay	Online only	On demand	Highly flexible pace	Unknown	Okay	NotProvided	UnkwnNot	None	NoAssessment	Okay	Okay	Caroline Dolive	2020-04-08	Active
375	Webbased	COVID-19 & TB Response: Country Damage Control Plans, 7 April 2020	TB PPM	No CEPH or CPD credit offered but institution in well known in field	Online	https://zoom.us/rec/play/68YtcOugrW03TNbGuQSDBPV5W428Lqis1nIe_aFby07hVyIAZFWuN-YSN7Nx_Xyt6OGW20GZrOh3fruR		PAHO		1.5	0	Course pages online	null		ID	Understanding	Okay	None	None	NotSoGood	Online only	On demand	Highly flexible pace	Requirements clear	Great	NotProvided	Credible	None	NoAssessment	Great	Okay	Liz Hahn	2020-06-04	Active
376	course	Epidemiologic Basis for Tuberculosis Control	Johns Hopkins University	Accredited by Council on Education for Public Health (CEPH)	Online	https://www.jhsph.edu/courses/course/29452/2020/340.612.89/epidemiologic-basis-for-tuberculosis-control		PAHO	32	16	2394	Detailed web pages open to the public,Learning objectives,Brief course description	GBD	EPI	ID	Understanding	Great	Limited	Average	Great	Online only	Infrequent start	Fixed pace	Multimedia content	Okay	NotProvided	Credible	Limited	Unexplained	Great	Great	Liz Hahn	2020-06-02	Active	No	No	No	No	GlobalDisease	No	No	No	No	No	No	No	Epidemiology	No	No
377	course	Topics in Infectious Disease Epidemiology	Johns Hopkins University	Accredited by Council on Education for Public Health (CEPH)	Online	https://www.jhsph.edu/courses/course/29451/2020/340.668.89/topics-in-infectious-disease-epidemiology		PAHO	48	24	3591	Detailed web pages open to the public,Learning objectives,Brief course description	GBD	EPI	ID	Understanding	Great	Average	Average	Great	Online only	Infrequent start	Fixed pace	Multimedia content	Okay	NotProvided	Credible	Limited	Unexplained	Great	Great	Liz Hahn	2020-06-02	Active	No	No	No	No	GlobalDisease	No	No	No	No	No	No	No	Epidemiology	No	No
378	course	Fighting COVID-19 with Epidemiology: A Johns Hopkins Teach-Out	Coursera	Other continuing professional education (CPE) accreditation	Online	https://www.coursera.org/learn/covid19-epidemiology		PAHO		4		Full syllabus,Detailed web pages open to the public	null	EPI	ID	Understanding	Great	Limited	Limited	Okay	Online only	Open enrollment	Flexible pace	Requirements clear,Multimedia content	Great	Provided	Credible	Average	NoAssessment	Great	Great	Anant Mishra	2020-05-18	Active									No	No	No	No	Epidemiology	No	No
379	course	The COVID-19 (Coronavirus) Learning Pathway	Kaya	No CEPH or CPD credit offered but institution in well known in field	Online	https://kayaconnect.org/course/info.php?id=2249		EURO		8		Detailed web pages open to the public,Course pages online	CAP	POL	ID,HUM	Practicing	Great	Limited	None	Great	Online only	On demand	Highly flexible pace	Requirements clear,Multimedia content	Great	Provided	Credible	Limited	InclusionUnclear	Okay	Great	Anant Mishra	2020-05-18	Active	No	No	No	Capacity	No	No	No	No	No	No	No	No	No	Policy	No
380	course	Exploring and Understanding the COVID-19 Pandemic	University of Washington	Accredited by Council on Education for Public Health (CEPH)	Online	https://canvas.uw.edu/courses/1403424		PAHO		3		Full syllabus,Detailed web pages open to the public,Learning objectives,Course pages online,Brief course description	GBD	EPI	ID	Understanding	Great	Limited	Limited	Great	Online only	On demand	Highly flexible pace	Requirements clear,Multimedia content	Great	Provided	Credible	None	NoAssessment	Okay	Great	Liz Hahn	2020-06-02	Active	No	No	No	No	GlobalDisease	No	No	No	No	No	No	No	Epidemiology	No	No
381	course	Infection Prevention and Control (IPC) Training Package	WHO	No CEPH or CPD credit offered but institution in well known in field	Online	https://ipc.ghelearning.org/	CH	EURO		20		Learning objectives,Brief course description	null	POL	ID	Understanding	Okay	None	None	Okay	Online only	On demand	Highly flexible pace	Requirements clear	Okay	Provided	Credible	None	Unexplained	Okay	Okay	Liz Hahn	2020-06-02	Active									No	No	No	No	No	Policy	No
382	course	Global Health Diplomacy	Coursera	Other continuing professional education (CPE) accreditation	Online	https://www.coursera.org/learn/global-health-diplomacy		PAHO		32	0	Full syllabus,Detailed web pages open to the public	DEV			Practicing	Great	Limited	None	Great	Online only	Open enrollment	Flexible pace	Requirements clear,Multimedia content	Great	Provided	Credible	Limited	Aligned	Great	Great	Anant Mishra	2020-05-18	Active	Development	No	No	No	No	No	No	No
383	Webbased	Negotiating health development	WHO	No CEPH or CPD credit offered but institution in well known in field	Online	https://www.who.int/trade/resource/negotiating/en/		EURO				Detailed web pages open to the public,Brief course description	DEV			Understanding		None	None	NotSoGood	Online only	On demand	Highly flexible pace	None	Great	NotProvided	Credible	Unknown	InclusionUnclear	Okay	Okay	Liz Hahn	2020-06-04	Active	Development	No	No	No	No	No	No	No
384	course	Successful Negotiation: Essential Strategies and Skills	Coursera	Other continuing professional education (CPE) accreditation	Online	https://www.coursera.org/learn/negotiation-skills		PAHO		16	0	Full syllabus,Detailed web pages open to the public	COM	PM		Practicing	Great	Limited	None	Great	Online only	Open enrollment	Highly flexible pace	Requirements clear,Multimedia content	Great	Provided	Credible	Limited	Aligned	Great	Great	Anant Mishra	2020-05-18	Active	No	Communication	No	No	No	No	No	No	ProjMgmt	No	No	No	No	No	No
385	course	International and Cross-Cultural Negotiation	Coursera	Other continuing professional education (CPE) accreditation	Online	https://www.coursera.org/learn/international-negotiation#syllabus		PAHO		6	0	Course pages online,Brief course description	COM,CUL			Understanding	Great	Limited	None	Great	Online only	Open enrollment	Flexible pace	Unknown	Great	Provided	Credible	Limited	InclusionUnclear	Great	Great	Anant Mishra	2020-05-18	Active	No	Communication	CrossCultural	No	No	No	No	No
386	Webbased	Applying the Principles for Digital Development to M&E	CORE Group	No CEPH or CPD credit offered but institution in well known in field	Online	https://coregroup.org/webinar/applying-the-principles-for-digital-development-to-me/		PAHO		1.5	0	Course pages online,Brief course description	null	MEL		Understanding	Okay	Limited	None	Okay	Online only	On demand	Highly flexible pace	Multimedia content,None	Great	NotProvided	Credible	None	NoAssessment	Okay	Okay	Liz Hahn	2020-06-04	Active									No	No	No	No	No	No	No
387	course	DHIS2 Fundamentals Online	DHIS2	No accreditation is available/institution is unknown or questionable	Online	https://academy.dhis2.org/courses/HISP/DHIS2_Level1/2015_Q1/about	US	PAHO		18	0	Brief course description	null	STAT		Understanding	Great	Limited	None	Okay	Online only	On demand	Highly flexible pace	Unknown	Great	NotProvided	Credible	Unknown	InclusionUnclear	NotSoGood	Okay	Liz Hahn	2020-06-02	Active									No	No	No	Statistics	No	No	No
388	course	Learn Web Scraping with Beautiful Soup	Codeacademy	No CEPH or CPD credit offered but institution in well known in field	Online	https://www.codecademy.com/learn/learn-web-scraping	US	PAHO	0	1		Detailed web pages open to the public,Learning objectives,Brief course description	COM	STAT		Inquiring	Okay	Average	Average	Okay	Online only	On demand	Designated schedule with own pace	Multimedia content	Great	Provided	Credible	Limited	Aligned	Okay	Okay	Liz Hahn	2020-06-02	Active	No	Communication	No	No	No	No	No	No	No	No	No	Statistics	No	No	No
389	course	Learn Statistics With Python	Codeacademy	No CEPH or CPD credit offered but institution in well known in field	Online	https://www.codecademy.com/learn/learn-statistics-with-python	US	PAHO	0	15		Detailed web pages open to the public,Course pages online	null	STAT		Inquiring	Great	Average	Average	Okay	Online only	On demand	Designated schedule with own pace	Multimedia content	Great	Provided	Credible	Limited	Aligned	Okay	Great	Liz Hahn	2020-06-02	Active									No	No	No	Statistics	No	No	No
390	course	Machine Learning	Codeacademy	No CEPH or CPD credit offered but institution in well known in field	Online	https://www.codecademy.com/learn/machine-learning		PAHO	0	20	19.99	Full syllabus,Detailed web pages open to the public,Learning objectives,Brief course description	null	STAT		Understanding	Okay	None	None	Okay	Online only	On demand	Designated schedule with own pace	Multimedia content	Okay	Provided	Credible	Limited	Aligned	Okay	Okay	Liz Hahn	2020-06-02	Active									No	No	No	Statistics	No	No	No
391	course	Practical Data Cleaning	Codeacademy	No CEPH or CPD credit offered but institution in well known in field	Online	https://www.codecademy.com/learn/practical-data-cleaning	US	PAHO	0	2		Learning objectives,Brief course description	null	STAT		Understanding	Great	Average	Average	Okay	Online only	On demand	Designated schedule with own pace	Multimedia content	Great	Provided	Credible	Limited	Aligned	Okay	Great	Liz Hahn	2020-06-02	Active									No	No	No	Statistics	No	No	No
392	course	Data Analysis with Pandas	Codeacademy	No CEPH or CPD credit offered but institution in well known in field	Online	https://www.codecademy.com/learn/data-processing-pandas	US	PAHO	0	6		Full syllabus,Detailed web pages open to the public,Learning objectives,Brief course description	null	STAT		Understanding	Great	Average	Average	Okay	Online only	On demand	Designated schedule with own pace	Multimedia content	Great	Provided	Credible	Limited	Aligned	Okay	Great	Liz Hahn	2020-06-02	Active									No	No	No	Statistics	No	No	No
393	course	Learn Recursion: Python	Codeacademy	No CEPH or CPD credit offered but institution in well known in field	Online	https://www.codecademy.com/learn/learn-recursion-python	US	PAHO	0	6		Full syllabus,Detailed web pages open to the public,Learning objectives,Brief course description	null	STAT		Understanding	Okay	Average	Average	Okay	Online only	On demand	Designated schedule with own pace	Multimedia content	Great	Provided	Credible	Limited	Aligned	Okay	Okay	Liz Hahn	2020-06-02	Active									No	No	No	Statistics	No	No	No
394	course	Linear Data Structures	Codeacademy	No CEPH or CPD credit offered but institution in well known in field	Online	https://www.codecademy.com/learn/linear-data-structures	US	PAHO	0	8		Full syllabus,Detailed web pages open to the public,Learning objectives,Brief course description	null	STAT		Understanding	Great	Average	Average	Okay	Online only	On demand	Designated schedule with own pace	Multimedia content	Great	Provided	Credible	Limited	Aligned	Okay	Great	Liz Hahn	2020-06-02	Active									No	No	No	Statistics	No	No	No
395	course	Complex Data Structures	Codeacademy	No CEPH or CPD credit offered but institution in well known in field	Online	https://www.codecademy.com/learn/complex-data-structures	US	PAHO	0	10		Full syllabus,Detailed web pages open to the public,Learning objectives,Brief course description	null	STAT		Understanding	Great	Average	Average	Okay	Online only	On demand	Designated schedule with own pace	Multimedia content	Great	Provided	Credible	Limited	Aligned	Okay	Great	Liz Hahn	2020-06-02	Active									No	No	No	Statistics	No	No	No
396	course	Data Visualization in Python	Codeacademy	No CEPH or CPD credit offered but institution in well known in field	Online	https://www.codecademy.com/learn/data-visualization-python	US	PAHO	0	6	19.99	Full syllabus,Detailed web pages open to the public,Learning objectives,Brief course description	COM	STAT		Understanding	Great	Average	Average	Okay	Online only	On demand	Designated schedule with own pace	Multimedia content	Great	Provided	Credible	Limited	Aligned	Okay	Great	Liz Hahn	2020-06-02	Active	No	Communication	No	No	No	No	No	No	No	No	No	Statistics	No	No	No
397	course	Sorting Algorithms in Python	Codeacademy	No CEPH or CPD credit offered but institution in well known in field	Online	https://www.codecademy.com/learn/sorting-algorithms	US	PAHO	0	8		Full syllabus,Detailed web pages open to the public,Learning objectives,Brief course description	null	STAT		Understanding	Great	Average	Average	Okay	Online only	On demand	Designated schedule with own pace	Multimedia content	Great	Provided	Credible	Limited	Aligned	Okay	Great	Liz Hahn	2020-06-02	Active									No	No	No	Statistics	No	No	No
398	course	Search Algorithms in Python	Codeacademy	No CEPH or CPD credit offered but institution in well known in field	Online	https://www.codecademy.com/learn/search-algorithms	US	PAHO	0	4		Full syllabus,Detailed web pages open to the public,Learning objectives,Brief course description	null	STAT		Understanding	Great	Average	Average	Okay	Online only	On demand	Designated schedule with own pace	Multimedia content	Great	Provided	Credible	Limited	Aligned	Okay	Great	Liz Hahn	2020-06-02	Active									No	No	No	Statistics	No	No	No
399	workshop	Managing Chaos: Tools to Set Priorities and Make Decisions Under Pressure	American Management Association (AMA)	Other continuing professional education (CPE) accreditation	Online	https://www.amanet.org/managing-chaos-tools-to-set-priorities-and-make-decisions-under-pressure/	US	PAHO	0	12		Full syllabus,Detailed web pages open to the public,Learning objectives,Course pages online,Brief course description	COM,CAP			Understanding	Great	High	High	Great	Workshop/training	On demand	Designated schedule with own pace	Multimedia content	Okay	Provided	Credible	Average	NoAssessment	Okay	Great	Lillian James	2020-05-22	Active	No	Communication	No	Capacity	No	No	No	No
400	workshop	Extraordinary Productivity: The 5 Choices That Drive Success	American Management Association (AMA)	Other continuing professional education (CPE) accreditation	EitherIorO	https://www.amanet.org/extraordinary-productivity-the-5-choices-that-drive-success/	US	PAHO	0	15		Full syllabus,Detailed web pages open to the public,Learning objectives,Course pages online,Brief course description	CAP			Understanding	Great	High	High	Great	Workshop/training	Frequent start	Fixed pace	Multimedia content	Okay	NotProvided	Credible	Average	NoAssessment	Okay	Great	Lillian James	2020-05-22	Active	No	No	No	Capacity	No	No	No	No
401	workshop	Doing It All: How to Stay Focused and Engaged	American Management Association (AMA)	Other continuing professional education (CPE) accreditation	Online	https://www.amanet.org/doing-it-all-how-to-stay-focused-and-engaged/	US	PAHO	0	14.5		Full syllabus,Detailed web pages open to the public,Learning objectives,Course pages online,Brief course description	CAP			Understanding	Great	High	High	Great	Online only	Infrequent start	Fixed pace	Multimedia content	NotSoGood	NotProvided	Credible	Average	NoAssessment	Okay	Okay	Lillian James	2020-05-22	Active	No	No	No	Capacity	No	No	No	No
402	workshop	Time Management	American Management Association (AMA)	Other continuing professional education (CPE) accreditation	Online	https://www.amanet.org/time-management/	US	PAHO	0	12		Full syllabus,Detailed web pages open to the public,Learning objectives,Course pages online,Brief course description	CAP			Understanding	Great	High	High	Great	Workshop/training	Frequent start	Designated schedule with own pace	Multimedia content	Okay	NotProvided	Credible	Average	NoAssessment	Okay	Great	Lillian James	2020-05-22	Active	No	No	No	Capacity	No	No	No	No
403	workshop	Expanding Your Influence: Understanding the Psychology of Persuasion	American Management Association (AMA)	Other continuing professional education (CPE) accreditation	Online	https://www.amanet.org/expanding-your-influence-understanding-the-psychology-of-persuasion/	US	PAHO	0	9		Full syllabus,Detailed web pages open to the public,Learning objectives,Course pages online,Brief course description	CAP	PM		Practicing	Great	High	High	Great	Workshop/training	Frequent start	Designated schedule with own pace	Multimedia content	Okay	NotProvided	Credible	Average	NoAssessment	Okay	Great	Lillian James	2020-05-22	Active	No	No	No	Capacity	No	No	No	No	ProjMgmt	No	No	No	No	No	No
404	workshop	Communicating Up, Down and Across the Organization	American Management Association (AMA)	Other continuing professional education (CPE) accreditation	Online	https://www.amanet.org/communicating-up-down-and-across-the-organization/	US	PAHO	0	12		Full syllabus,Detailed web pages open to the public,Learning objectives,Course pages online,Brief course description	CAP			Understanding	Great	High	High	Great	Workshop/training	Frequent start	Designated schedule with own pace	Multimedia content	Okay	NotProvided	Credible	Average	Aligned	Great	Great	Lillian James	2020-05-22	Active	No	No	No	Capacity	No	No	No	No
405	workshop	How to Communicate with Diplomacy, Tact and Credibility	American Management Association (AMA)	Other continuing professional education (CPE) accreditation	Online	https://www.amanet.org/how-to-communicate-with-diplomacy-tact-and-credibility/	US	PAHO	0	12		Full syllabus,Detailed web pages open to the public,Learning objectives,Course pages online,Brief course description	COM,CAP			Understanding	Great	High	High	Great	Workshop/training	Frequent start	Designated schedule with own pace	Unknown	Okay	NotProvided	Credible	Average	NoAssessment	Okay	Great	Liz Hahn	2020-06-02	Active	No	Communication	No	Capacity	No	No	No	No
406	workshop	Getting Results Without Authority	American Management Association (AMA)	Other continuing professional education (CPE) accreditation	Online	https://www.amanet.org/getting-results-without-authority/	US	PAHO	0	12		Full syllabus,Detailed web pages open to the public,Learning objectives,Course pages online,Brief course description	COM,CAP			Understanding	Great	High	High	Great	Workshop/training	Frequent start	Designated schedule with own pace	Unknown	Great	NotProvided	Credible	Average	NoAssessment	Okay	Great	Liz Hahn	2020-06-02	Active	No	Communication	No	Capacity	No	No	No	No
407	workshop	Communicating with Confidence	American Management Association (AMA)	Other continuing professional education (CPE) accreditation	Online	https://www.amanet.org/communicating-with-confidence/	US	PAHO		14.5		Full syllabus,Detailed web pages open to the public,Learning objectives,Course pages online,Brief course description	COM,CAP			Understanding	Great	High	High	Great	Workshop/training	Infrequent start	Designated schedule with own pace	Unknown	Okay	NotProvided	Credible	Average	NoAssessment	Okay	Great	Liz Hahn	2020-06-02	Active	No	Communication	No	Capacity	No	No	No	No
408	workshop	Building Better Work Relationships: New Techniques for Results-Oriented Communication	American Management Association (AMA)	Other continuing professional education (CPE) accreditation	Online	https://www.amanet.org/building-better-work-relationships-new-techniques-for-results-oriented-communication/	US	PAHO	0	12		Full syllabus,Detailed web pages open to the public,Learning objectives,Course pages online,Brief course description	COM,CAP			Understanding	Great	High	High	Great	Workshop/training	Frequent start	Designated schedule with own pace	Unknown	Okay	NotProvided	Credible	Average	NoAssessment	Okay	Great	Liz Hahn	2020-06-02	Active	No	Communication	No	Capacity	No	No	No	No
409	workshop	Emotional Intelligence Certificate Program	American Management Association (AMA)	Other continuing professional education (CPE) accreditation	Online	https://www.amanet.org/emotional-intelligence-certificate-program/	US	PAHO	0	9		Full syllabus,Detailed web pages open to the public,Learning objectives,Course pages online,Brief course description	COM,CAP			Understanding	Great	High	High	Great	Workshop/training	Frequent start	Designated schedule with own pace	Unknown	Okay	NotProvided	Credible	Average	NoAssessment	Okay	Great	Liz Hahn	2020-06-02	Active	No	Communication	No	Capacity	No	No	No	No
410	workshop	How to Turn Data Into Compelling Visual Presentations	American Management Association (AMA)	Other continuing professional education (CPE) accreditation	EitherIorO	https://www.amanet.org/how-to-turn-data-into-compelling-visual-presentations/	US	PAHO	0	14.5		Full syllabus,Detailed web pages open to the public,Learning objectives,Course pages online,Brief course description	COM,CAP	STAT		Understanding	Great	High	High	Great	Workshop/training	Frequent start	Fixed pace	Multimedia content	Okay	NotProvided	Credible	Average	NoAssessment	Okay	Great	Jiwoong Yoo	2020-04-26	Active	No	Communication	No	Capacity	No	No	No	No	No	No	No	Statistics	No	No	No
411	workshop	AMA's 2-Day Business Writing Workshop	American Management Association (AMA)	Other continuing professional education (CPE) accreditation	Online	https://www.amanet.org/business-writing-workshop/	US	PAHO	0	12		Full syllabus,Detailed web pages open to the public,Learning objectives,Course pages online,Brief course description	COM,CAP			Understanding	Great	High	High	Great	Workshop/training	Frequent start	Designated schedule with own pace	Unknown	Great	NotProvided	Credible	High	NoAssessment	Great	Great	Liz Hahn	2020-06-02	Active	No	Communication	No	Capacity	No	No	No	No
412	workshop	Responding to Conflict: Strategies for Improved Communication	American Management Association (AMA)	Other continuing professional education (CPE) accreditation	Online	https://www.amanet.org/responding-to-conflict-strategies-for-improved-communication/	US	PAHO	0	12		Full syllabus,Detailed web pages open to the public,Learning objectives,Course pages online,Brief course description	COM,CAP			Understanding	Great	High	High	Great	Workshop/training	Frequent start	Designated schedule with own pace	Unknown	Great	NotProvided	Credible	Average	NoAssessment	Okay	Great	Liz Hahn	2020-06-02	Active	No	Communication	No	Capacity	No	No	No	No
413	Webbased	Making Content Meaningful Webinar	N/A Other	No CEPH or CPD credit offered but institution in well known in field	Online	https://www.youtube.com/watch?v=ErMQxhyrp78				1	0	Course pages online,Brief course description	COM			Practicing		None	None	NotSoGood	Online only	On demand	Highly flexible pace	None	Great	NotProvided	Credible	Limited	NoAssessment	Okay	Okay	Liz Hahn	2020-06-04	Active	No	Communication	No	No	No	No	No	No
414	course	R Programming	Coursera	Other continuing professional education (CPE) accreditation	Online	https://www.coursera.org/learn/r-programming		PAHO	0	58	80	Full syllabus,Detailed web pages open to the public	null	STAT		Practicing	Okay	Limited	Limited	Great	Online only	Frequent start	Highly flexible pace	Requirements clear,Multimedia content	Great	Provided	Credible	Average	Aligned	Great	Great	Anant Mishra	2020-05-18	Active									No	No	No	Statistics	No	No	No
415	course	Validity and Bias in Epidemiology	Coursera	Other continuing professional education (CPE) accreditation	Online	https://www.coursera.org/learn/validity-bias-epidemiology		PAHO	0	8		Full syllabus,Detailed web pages open to the public	null	STAT,EPI		Practicing	Great	Limited	None	Great	Online only	Open enrollment	Flexible pace	Requirements clear,Multimedia content	Great	Provided	Credible	Average	Aligned	Great	Great	Anant Mishra	2020-05-18	Active									No	No	No	Statistics	Epidemiology	No	No
416	course	Effective Technical Writing	American Management Association (AMA)	Other continuing professional education (CPE) accreditation	Online	https://www.amanet.org/effective-technical-writing/	US	PAHO	0	12		Learning objectives,Brief course description	CAP			Understanding	Great	High	High	Great	Online only	Frequent start	Designated schedule with own pace	Unknown	Great	Provided	Credible	Average	Aligned	Okay	Great	Liz Hahn	2020-06-02	Active	No	No	No	Capacity	No	No	No	No
417	course	Effectively Communicating in The Moment	American Management Association (AMA)	Other continuing professional education (CPE) accreditation	Online	https://www.amanet.org/effectively-communicating-in-the-moment/	US	PAHO	0	15.5		Learning objectives,Brief course description	COM,CAP			Understanding	Okay	High	High	Great	Online only	Frequent start	Fixed pace	Unknown	Okay	Provided	Credible	Average	Aligned	Great	Great	Liz Hahn	2020-06-02	Active	No	Communication	No	Capacity	No	No	No	No
418	course	Executive Presence for Women	American Management Association (AMA)	Other continuing professional education (CPE) accreditation	Online	https://www.amanet.org/executive-presence-for-women/	US	PAHO	0	12.5		Learning objectives,Brief course description	CAP,GEN			Understanding	Okay	High	High	Great	Online only	Frequent start	Designated schedule with own pace	Unknown	Okay	Provided	Credible	Average	Aligned	Great	Okay	Liz Hahn	2020-06-02	Active	No	No	No	Capacity	No	No	No	No
419	course	Developing Effective Business Conversation Skills	American Management Association (AMA)	Other continuing professional education (CPE) accreditation	Online	https://www.amanet.org/developing-effective-business-conversation-skills/	US	PAHO	0	14.5		Learning objectives,Brief course description	COM,CAP			Practicing	Okay	High	High	Great	Optional	Frequent start	Designated schedule with own pace	Unknown	Okay	Provided	Credible	Average	Aligned	Great	Okay	Liz Hahn	2020-06-02	Active	No	Communication	No	Capacity	No	No	No	No
420	course	Mastering the Art of Critical Conversations	American Management Association (AMA)	Other continuing professional education (CPE) accreditation	Online	https://www.amanet.org/mastering-the-art-of-critical-conversations/	US	PAHO	0	15.5		Learning objectives,Brief course description	COM,CAP			Understanding	Okay	High	High	Great	Optional	Frequent start	Designated schedule with own pace	Unknown	Okay	Provided	Credible	Average	Aligned	Great	Okay	Liz Hahn	2020-06-02	Active	No	Communication	No	Capacity	No	No	No	No
421	course	Assertiveness Training for Women in Business	American Management Association (AMA)	Other continuing professional education (CPE) accreditation	EitherIorO	https://www.amanet.org/assertiveness-training-for-women-in-business/	US	PAHO	0	12		Learning objectives,Brief course description	COM,CAP			Practicing	Okay	High	High	Great	Optional	Frequent start	Fixed pace	Multimedia content	Okay	Provided	Credible	Average	Aligned	Okay	Okay	Lillian James	2020-05-21	Active	No	Communication	No	Capacity	No	No	No	No
422	workshop	Conflict Management Workshop	American Management Association (AMA)	Other continuing professional education (CPE) accreditation	Online	https://www.amanet.org/conflict-management-workshop/	US	PAHO	0	7.5		Learning objectives,Brief course description	COM,CAP			Leading	Great	High	High	Great	Online only	Frequent start	Designated schedule with own pace	Unknown	Okay	Provided	Credible	Average	Aligned	Great	Great	Liz Hahn	2020-06-02	Active	No	Communication	No	Capacity	No	No	No	No
423	course	Business Communication Certificate Program	American Management Association (AMA)	Other continuing professional education (CPE) accreditation	Online	https://www.amanet.org/business-communication-certificate-program/	US	PAHO	0	22		Learning objectives,Brief course description	COM,CAP			Practicing	Great	High	High	Great	Online only	Frequent start	Designated schedule with own pace	Unknown	Okay	Provided	Credible	Average	Aligned	Okay	Great	Liz Hahn	2020-06-02	Active	No	Communication	No	Capacity	No	No	No	No
424	course	Secrets to Boosting Productivity	American Management Association (AMA)	Other continuing professional education (CPE) accreditation	Online	https://www.amanet.org/secrets-to-boosting-productivity/	US	PAHO	0	2.5		Learning objectives,Brief course description	CAP			Understanding	Great	High	High	Great	Optional	Frequent start	Designated schedule with own pace	Unknown	Okay	Provided	Credible	Average	Aligned	Okay	Great	Liz Hahn	2020-06-02	Active	No	No	No	Capacity	No	No	No	No
425	course	How to Manage Time, Meetings and Stress	American Management Association (AMA)	Other continuing professional education (CPE) accreditation	Online	https://www.amanet.org/how-to-manage-time-meetings-and-stress/	US	PAHO	0	2.5		Learning objectives,Brief course description	CAP			Practicing	Great	High	High	Great	Online only	Frequent start	Designated schedule with own pace	Unknown	Okay	Provided	Credible	Average	Aligned	Great	Great	Liz Hahn	2020-06-02	Active	No	No	No	Capacity	No	No	No	No
426	course	Managing Your Workload: How to Prioritize When Everything is Important	American Management Association (AMA)	Other continuing professional education (CPE) accreditation	Online	https://www.amanet.org/managing-your-workload-how-to-prioritize-when-everything-is-important/	US	PAHO	0	1.5		Learning objectives,Brief course description	CAP	PM		Understanding	Great	Average	Average	Okay	Online only	On demand	Highly flexible pace	Multimedia content	Great	Provided	Credible	Average	Aligned	Great	Great	Lillian James	2020-05-22	Active	No	No	No	Capacity	No	No	No	No	ProjMgmt	No	No	No	No	No	No
427	course	Managing Priorities for Max Productivity For Leaders	American Management Association (AMA)	Other continuing professional education (CPE) accreditation	Online	https://www.amanet.org/managing-priorities-for-max-productivity/	US	PAHO	0	4		Learning objectives,Brief course description	CAP	PM		Understanding	Great	Average	Average	Okay	Online only	On demand	Highly flexible pace	Unknown	Great	Provided	Credible	Average	Aligned	Great	Great	Liz Hahn	2020-06-02	Active	No	No	No	Capacity	No	No	No	No	ProjMgmt	No	No	No	No	No	No
428	workshop	How to Balance Work and Life When They are Happening in the Same Space	American Management Association (AMA)	Other continuing professional education (CPE) accreditation	Online	https://www.amanet.org/how-to-balance-work-and-life-when-they-are-happening-in-the-same-space/	US	PAHO	0	1		Learning objectives,Brief course description	CAP			Practicing	Great	High	High	Great	Workshop/training	Frequent start	Designated schedule with own pace	Unknown	Okay	Provided	Credible	High	Aligned	Great	Great	Liz Hahn	2020-06-02	Active	No	No	No	Capacity	No	No	No	No
429	course	Business Writing Made Simple	American Management Association (AMA)	Other continuing professional education (CPE) accreditation	Online	https://www.amanet.org/business-writing-made-simple/	US	PAHO	0	7		Learning objectives,Brief course description	COM,CAP			Practicing	Great	High	High	Great	Workshop/training	Frequent start	Designated schedule with own pace	Unknown	Okay	Provided	Credible	Average	Aligned	Great	Great	Liz Hahn	2020-06-02	Active	No	Communication	No	Capacity	No	No	No	No
430	course	Managing Emotions in the Workplace: Strategies for Success	American Management Association (AMA)	Other continuing professional education (CPE) accreditation	Online	https://www.amanet.org/managing-emotions-in-the-workplace-strategies-for-success/	US	PAHO	0	14.5		Learning objectives,Brief course description	COM,CAP			Practicing	Great	High	High	Great	Workshop/training	Frequent start	Designated schedule with own pace	Unknown	Okay	Provided	Credible	Average	Aligned	Great	Great	Liz Hahn	2020-06-02	Active	No	Communication	No	Capacity	No	No	No	No
431	workshop	Moving Ahead: Breaking Behavior Patterns That Hold You Back	American Management Association (AMA)	Other continuing professional education (CPE) accreditation	EitherIorO	https://www.amanet.org/moving-ahead-breaking-behavior-patterns-that-hold-you-back/	US	PAHO	0	14.5		Learning objectives,Brief course description	COM,CAP			Practicing	Great	High	High	Great	Workshop/training	Frequent start	Fixed pace	Multimedia content	Okay	Provided	Credible	Average	Aligned	Great	Great	Liz Hahn	2020-05-25	Active	No	Communication	No	Capacity	No	No	No	No
432	workshop	How to Flex Your Communication Style	American Management Association (AMA)	Other continuing professional education (CPE) accreditation	Online	https://www.amanet.org/how-to-flex-your-communication-style/	US	PAHO	0	2.5		Learning objectives,Brief course description	COM,CAP			Practicing	Great	High	High	Great	Workshop/training	Frequent start	Designated schedule with own pace	Unknown	Okay	Provided	Credible	Average	Aligned	Great	Great	Liz Hahn	2020-06-02	Active	No	Communication	No	Capacity	No	No	No	No
433	workshop	Powerful Communication Techniques	American Management Association (AMA)	No CEPH or CPD credit offered but institution in well known in field	Online	https://www.amanet.org/powerful-communication-techniques/	US	PAHO	0	2.5		Learning objectives,Brief course description	COM,CAP			Practicing	Great	High	High	Great	Workshop/training	Frequent start	Designated schedule with own pace	Unknown	Okay	Provided	Credible	Average	Aligned	Okay	Great	Liz Hahn	2020-06-02	Active	No	Communication	No	Capacity	No	No	No	No
434	workshop	Confidence-Building Skills for Women	American Management Association (AMA)	Other continuing professional education (CPE) accreditation	Online	https://www.amanet.org/confidence-building-skills-for-women/	US	PAHO	0	2.5		Learning objectives,Brief course description	COM,CAP,GEN			Practicing	Great	High	High	Great	Workshop/training	Frequent start	Designated schedule with own pace	Unknown	Okay	Provided	Credible	Average	Aligned	Okay	Great	Liz Hahn	2020-06-02	Active	No	Communication	No	Capacity	No	No	No	No
435	workshop	Leading Effective Virtual Meetings	American Management Association (AMA)	Other continuing professional education (CPE) accreditation	Online	https://www.amanet.org/leading-effective-virtual-meetings/	US	PAHO	0	2.5		Learning objectives,Brief course description	COM,CAP	PM		Practicing	Great	High	High	Great	Workshop/training	Frequent start	Designated schedule with own pace	Unknown	Okay	Provided	Credible	Average	Aligned	Okay	Great	Liz Hahn	2020-06-02	Active	No	Communication	No	Capacity	No	No	No	No	ProjMgmt	No	No	No	No	No	No
436	course	Analyzing Population Based HIV Impact Assessment (PHIA) Data	Columbia University	Accredited by Council on Education for Public Health (CEPH)	Online	https://reg.abcsignup.com/reg/event_page.aspx?ek=0013-0020-59a79389b0df4acfa44bcc11af6a6a5a		PAHO		20	1000	Full syllabus,Detailed web pages open to the public	GBD	STAT,EPI	HIV	Practicing	Great	Limited	Limited	Okay	Online only	Infrequent start	Flexible pace	Low bandwidth	Okay	NotProvided	Credible	Average	Aligned	Great	Great	Anant Mishra	2020-05-18	Active	No	No	No	No	GlobalDisease	No	No	No	No	No	No	Statistics	Epidemiology	No	No
437	course	Work Smarter, Not Harder: Time Management for Personal & Professional Productivity	Coursera	Other continuing professional education (CPE) accreditation	Online	https://www.coursera.org/learn/work-smarter-not-harder?ranMID=40328&ranEAID=vedj0cWlu2Y&ranSiteID=vedj0cWlu2Y-5T1MQKL_zjv1T3KuBcdRMg&siteID=vedj0cWlu2Y-5T1MQKL_zjv1T3KuBcdRMg&utm_content=10&utm_medium=partners&utm_source=linkshare&utm_campaign=vedj0c		PAHO	0	4		Full syllabus,Detailed web pages open to the public	CAP			Understanding	Great	Limited	None	Great	Online only	Open enrollment	Flexible pace	Requirements clear,Multimedia content	Great	Provided	Credible	Limited	Aligned	Great	Great	Anant Mishra	2020-05-18	Active	No	No	No	Capacity	No	No	No	No
438	course	Epidemics	Coursera	Other continuing professional education (CPE) accreditation	Online	https://www.coursera.org/learn/hkuepidemics#about		PAHO	0	25		Full syllabus,Detailed web pages open to the public	null	EPI	ID	Practicing	Great	Limited	None	Great	Online only	Open enrollment	Flexible pace	Requirements clear,Multimedia content	Great	Provided	Credible	Limited	Aligned	Great	Great	Anant Mishra	2020-05-18	Active									No	No	No	No	Epidemiology	No	No
439	course	Humanitarian communication : Addressing key challenges	Coursera	Other continuing professional education (CPE) accreditation	Online	https://www.coursera.org/learn/humanitarian-communication#about		PAHO	0	9		Full syllabus,Detailed web pages open to the public	COM		HUM	Practicing	Great	Limited	None	Great	Online only	Open enrollment	Flexible pace	Requirements clear,Multimedia content	Great	Provided	Credible	Limited	Aligned	Great	Okay	Anant Mishra	2020-05-18	Active	No	Communication	No	No	No	No	No	No
440	course	International Leadership and Organizational Behavior	Coursera	Other continuing professional education (CPE) accreditation	Online	https://www.coursera.org/learn/organizational-behavior		PAHO	0	15		Full syllabus,Detailed web pages open to the public	COM,CAP	PM		Practicing	Great	Limited	None	Great	Online only	Open enrollment	Flexible pace	Requirements clear,Multimedia content	Great	Provided	Credible	Limited	Aligned	Great	Okay	Anant Mishra	2020-05-18	Active	No	Communication	No	Capacity	No	No	No	No	ProjMgmt	No	No	No	No	No	No
441	course	Tableau Courses on Skillsoft	Skillsoft (PHI & USAIDU)	Other continuing professional education (CPE) accreditation	Online		US	PAHO		7	0	Course pages online	null	INFO		Practicing	Okay	None	None	Okay	Online only	On demand	Highly flexible pace	Unknown	Okay	Unknown	UnkwnNot	Unknown	InclusionUnclear	Okay	Okay	Anike Akridge	2020-04-21	Active									No	No	No	No	No	No	Informatics
442	Webbased	Effective Technical Writing in the Information Age	Pennsylvania State University	No CEPH or CPD credit offered but institution in well known in field	Online	https://open.ems.psu.edu/node/1463		PAHO				Detailed web pages open to the public,Learning objectives,Course pages online,Brief course description	COM			Practicing	Okay	None	None	NotSoGood	Online only	On demand	Highly flexible pace	None	Great	Provided	Credible	Limited	NoAssessment	Great	Okay	Liz Hahn	2020-06-05	Active	No	Communication	No	No	No	No	No	No
443	course	Geographic Information Analysis	Pennsylvania State University	Other continuing professional education (CPE) accreditation	Online	https://www.e-education.psu.edu/geog586/node/508		PAHO		40		Full syllabus,Detailed web pages open to the public	null	STAT,INFO		Practicing	Okay	Average	Average	Great	Online only	Frequent start	Designated schedule with own pace	Requirements clear,Multimedia content	Great	Provided	Credible	Average	Aligned	Great	Okay	Anant Mishra	2020-05-19	Active									No	No	No	Statistics	No	No	Informatics
444	course	Geospatial System Analysis and Design	Pennsylvania State University	Other continuing professional education (CPE) accreditation	Online	https://www.e-education.psu.edu/geog583/node/25		PAHO		40		Full syllabus,Detailed web pages open to the public	null	STAT,INFO		Practicing	Okay	Average	Average	Great	Online only	Frequent start	Flexible pace	Requirements clear,Multimedia content	Great	Provided	Credible	Average	Aligned	Great	Okay	Anant Mishra	2020-05-19	Active									No	No	No	Statistics	No	No	Informatics
445	course	Epidemiologic Applications of GIS	Johns Hopkins University	Accredited by Council on Education for Public Health (CEPH)	Online	https://www.jhsph.edu/departments/epidemiology/continuing-education/graduate-summer-institute-of-epidemiology-and-biostatistics/courses/epidemiologic-applications-of-gis.html		PAHO	32	16		Detailed web pages open to the public,Learning objectives,Brief course description	GBD	EPI		Understanding	Great	Average	Average	Great	Online only	Infrequent start	Fixed pace	Multimedia content	NotSoGood	NotProvided	Credible	Unknown	InclusionUnclear	Okay	Okay	Liz Hahn	2020-06-02	Active	No	No	No	No	GlobalDisease	No	No	No	No	No	No	No	Epidemiology	No	No
446	Webbased	QGIS Tutorials and Tips	N/A Other	No CEPH or CPD credit offered but institution in well known in field	Online	http://www.qgistutorials.com/en/		SEARO			0	Detailed web pages open to the public,Course pages online,Brief course description	null	STAT,EPI		Practicing	Great	None	None	NotSoGood	Online only	On demand	Highly flexible pace	Multimedia content,None	Okay	NotProvided	Credible	Limited	InclusionUnclear	Okay	Okay	Liz Hahn	2020-06-04	Active									No	No	No	Statistics	Epidemiology	No	No
447	Webbased	GIS Practicum			Online	https://www.baruch.cuny.edu/confluence/display/geoportal/GIS+Practicum				7.5	0	Detailed web pages open to the public,Brief course description	null	STAT,EPI		Practicing	Okay	Average	Average	Okay	Workshop/training	Infrequent start	Fixed pace	None	NotSoGood	NotProvided	Credible	Limited	Unexplained	Great	Okay	Liz Hahn	2020-06-04	Active									No	No	No	Statistics	Epidemiology	No	No
448	course	Various free ArcGIS training courses	ESRI	No CEPH or CPD credit offered but institution in well known in field	Online	https://www.esri.com/training/catalog/search/options/2/		PAHO			0	Brief course description	null	STAT,INFO		Practicing	Okay	None	None	Okay	Online only	On demand	Highly flexible pace	Unknown	Okay	NotProvided	UnkwnNot	Unknown	NoAssessment	Okay	Okay	Caroline Dolive	2020-05-19	Active									No	No	No	Statistics	No	No	Informatics
449	course	GIS Training Curriculum	CDC	Accredited by Council on Education for Public Health (CEPH)	Online	https://www.cdc.gov/dhdsp/maps/gisx/training/index.html		PAHO		11	0	Full syllabus,Detailed web pages open to the public,Learning objectives,Brief course description	GBD	EPI,INFO		Practicing	Great	None	None	NotSoGood	Online only	On demand	Highly flexible pace	Requirements clear,None	Great	Provided	Credible	Average	NoAssessment	Okay	Okay	Liz Hahn	2020-06-02	Active	No	No	No	No	GlobalDisease	No	No	No	No	No	No	No	Epidemiology	No	Informatics
450	workshop	GIS Workshop: Visualizing and Analyzing Health Data	Columbia University	Accredited by Council on Education for Public Health (CEPH)	Online	https://www.mailman.columbia.edu/research/precision-prevention/gis-workshop-visualizing-and-analyzing-health-data		PAHO		13		Learning objectives,Brief course description	GBD	STAT,EPI,D&I	ENV	Understanding	Okay	Limited	Limited	Okay	Workshop/training	Infrequent start	Fixed pace	Low bandwidth,Requirements clear,Multimedia content	Okay	Provided	Credible	Limited	Aligned	Great	Okay	Anant Mishra	2020-05-18	Active	No	No	No	No	GlobalDisease	No	No	No	No	No	No	Statistics	Epidemiology	No	No
451	Webbased	GIS & Mapping for Public Health: Mapping Websites & Applications	N/A Other	No CEPH or CPD credit offered but institution in well known in field	Online	https://guides.lib.berkeley.edu/publichealth/phgis		PAHO			0	Detailed web pages open to the public,Course pages online,Brief course description	null	STAT,EPI		Understanding	Okay	None	None	NotSoGood	Online only	On demand	Highly flexible pace	None	Great	NotProvided	Credible	Limited	InclusionUnclear	Okay	Okay	Liz Hahn	2020-06-04	Active									No	No	No	Statistics	Epidemiology	No	No
453	course	Practical Time Series Analysis	Coursera	Other continuing professional education (CPE) accreditation	Online	https://www.coursera.org/learn/practical-time-series-analysis		PAHO		22	0	Full syllabus,Detailed web pages open to the public	null	STAT		Practicing	Okay	Limited	None	Great	Online only	Open enrollment	Flexible pace	Requirements clear,Multimedia content	Great	Provided	Credible	Limited	Aligned	Great	Okay	Anant Mishra	2020-05-18	Active									No	No	No	Statistics	No	No	No
454	course	Severe Acute Respiratory Infection (SARI) Treatment Facility Design	WHO	No CEPH or CPD credit offered but institution in well known in field	Online	https://openwho.org/courses/SARI-facilities?tracking_user=20SfDRGLr2h4I0gmPp57i&tracking_type=news&tracking_id=LfeqgsjInUEQ2uNfuBdgT		EURO	0	1		Detailed web pages open to the public,Learning objectives	CAP	D&I	ID	Leading	Great	None	None	Okay	Online only	On demand	Highly flexible pace	Requirements clear,Multimedia content	Great	Provided	Credible	Limited	NoAssessment	Great	Great	Anant Mishra	2020-05-20	Active	No	No	No	Capacity	No	No	No	No	No	No	No	No	No	No	No
455	course	Introduction to Go.Data - Field data collection, chains of transmission and contact follow-up	WHO	No CEPH or CPD credit offered but institution in well known in field	Online	https://openwho.org/courses/godata-en?tracking_user=20SfDRGLr2h4I0gmPp57i&tracking_type=news&tracking_id=LfeqgsjInUEQ2uNfuBdgT		EURO	0	1.5		Detailed web pages open to the public,Learning objectives	GBD	EPI,INFO	ID	Practicing	Okay	None	None	Okay	Online only	On demand	Highly flexible pace	Requirements clear,Multimedia content	Great	Provided	Credible	Limited	NoAssessment	Great	Okay	Anant Mishra	2020-05-20	Active	No	No	No	No	GlobalDisease	No	No	No	No	No	No	No	Epidemiology	No	Informatics
456	course	COVID-19: How to put on and remove personal protective equipment (PPE)	WHO	No CEPH or CPD credit offered but institution in well known in field	Online	https://openwho.org/courses/IPC-PPE-EN?tracking_user=20SfDRGLr2h4I0gmPp57i&tracking_type=news&tracking_id=LfeqgsjInUEQ2uNfuBdgT		EURO	0	0.25		Detailed web pages open to the public,Learning objectives	null		ID	Practicing	NotSoGood	None	None	Okay	Online only	On demand	Highly flexible pace	Requirements clear,Multimedia content	Great	Provided	Credible	None	NoAssessment	Great	NotSoGood	Anant Mishra	2020-05-20	Active
457	course	ePROTECT Respiratory Infections	WHO	No CEPH or CPD credit offered but institution in well known in field	Online	https://openwho.org/courses/eprotect-acute-respiratory-infections?tracking_user=20SfDRGLr2h4I0gmPp57i&tracking_type=news&tracking_id=LfeqgsjInUEQ2uNfuBdgT		EURO	0	2		Detailed web pages open to the public,Learning objectives	null		ID	Practicing	Okay	None	None	Okay	Online only	On demand	Highly flexible pace	Requirements clear,Multimedia content	Great	Provided	Credible	Limited	Aligned	Great	Great	Anant Mishra	2020-05-20	Active
458	course	Infection Prevention and Control (IPC) for Novel Coronavirus (COVID-19)	WHO	No CEPH or CPD credit offered but institution in well known in field	Online	https://openwho.org/courses/COVID-19-IPC-EN?tracking_user=20SfDRGLr2h4I0gmPp57i&tracking_type=news&tracking_id=LfeqgsjInUEQ2uNfuBdgT		EURO	0	1		Detailed web pages open to the public,Learning objectives	null		ID	Practicing	Okay	None	None	Okay	Online only	On demand	Highly flexible pace	Requirements clear,Multimedia content	Great	Provided	Credible	Limited	Aligned	Great	Okay	Anant Mishra	2020-05-20	Active
459	course	Clinical Care Severe Acute Respiratory Infection	WHO	No CEPH or CPD credit offered but institution in well known in field	Online	https://openwho.org/courses/severe-acute-respiratory-infection?tracking_user=20SfDRGLr2h4I0gmPp57i&tracking_type=news&tracking_id=LfeqgsjInUEQ2uNfuBdgT		EURO	0	10		Detailed web pages open to the public,Learning objectives	COM,GBD	BEH	ID	Practicing	Great	None	None	Okay	Online only	On demand	Highly flexible pace	Requirements clear,Multimedia content	Great	Provided	Credible	Limited	Aligned	Great	Great	Anant Mishra	2020-05-20	Active	No	Communication	No	No	GlobalDisease	No	No	No	No	No	Behavioral	No	No	No	No
460	course	Economic Evaluation in Global Health	University of Washington	Accredited by Council on Education for Public Health (CEPH)	Online	https://edgh.washington.edu/courses/economic-evaluation-global-health		PAHO		60		Detailed web pages open to the public,Learning objectives,Brief course description	null	ECON		Practicing	Okay	Limited	Limited	Okay	Online only	Infrequent start	Fixed pace	Requirements clear	Okay	Provided	Credible	Average	Unexplained	Okay	Great	Liz Hahn	2020-06-02	Active									No	Econ	No	No	No	No	No
462	Webbased	COVID-19 and lung health webinar series	TB Union	No CEPH or CPD credit offered but institution in well known in field	Online	http://origin.theunion.org/news-centre/covid-19/webinar-series-covid-19-and-lung-health		EURO		3	0	Course pages online,Brief course description	null		ID	Understanding	Okay	None	None	NotSoGood	Online only	On demand	Highly flexible pace	None	Great	NotProvided	Credible	None	NoAssessment	Okay	Okay	Liz Hahn	2020-06-05	Active
463	Webbased	IJTLD fast-tracked articles	TB Union	No CEPH or CPD credit offered but institution in well known in field	Online	http://origin.theunion.org/news-centre/covid-19/ijtld-covid		EURO				Detailed web pages open to the public	null		ID	Understanding	Okay	None	None	NotSoGood	Online only	On demand	Highly flexible pace	None	Great	NotProvided	Credible	None	NoAssessment	Okay	Okay	Liz Hahn	2020-06-05	Active
466	Webbased	Getting Started in Data Analysis using Stata and R	Princeton University	No CEPH or CPD credit offered but institution in well known in field	Online	https://dss.princeton.edu/training/		PAHO			0	Detailed web pages open to the public,Course pages online	null	STAT		Practicing	Okay	Limited	None	Okay	Online only	On demand	Highly flexible pace	None	Great	NotProvided	Credible	Limited	InclusionUnclear	Great	Okay	Liz Hahn	2020-06-05	Active									No	No	No	Statistics	No	No	No
467	Webbased	Stata video tutorials	STATA	No CEPH or CPD credit offered but institution in well known in field	Online	https://www.youtube.com/user/StataCorp		PAHO				Detailed web pages open to the public,Learning objectives,Brief course description	null	STAT		Practicing	Okay	None	None	NotSoGood	Online only	On demand	Highly flexible pace	Multimedia content,None	Great	NotProvided	Credible	Limited	InclusionUnclear	Okay	Okay	Liz Hahn	2020-06-05	Active									No	No	No	Statistics	No	No	No
468	course	Tableau eLearning	Tableau	No accreditation is available/institution is unknown or questionable	Online	https://www.tableau.com/learn/training/elearning		PAHO			0	Other	null	STAT,INFO		Practicing	Great	None	None	Okay	Online only	On demand	Highly flexible pace	Unknown	Okay	Unknown	UnkwnNot	Unknown	InclusionUnclear	Okay	Great	Caroline Dolive	2020-05-19	Active									No	No	No	Statistics	No	No	Informatics
469	course	Introduction to Systematic Review and Meta-Analysis	Coursera	Other continuing professional education (CPE) accreditation	Online	https://www.coursera.org/learn/systematic-review		PAHO		13	0	Full syllabus,Detailed web pages open to the public	null	STAT		Practicing	Okay	Limited	None	Great	Online only	Open enrollment	Flexible pace	Requirements clear,Multimedia content	Great	Provided	Credible	Limited	Aligned	Great	Okay	Anant Mishra	2020-05-18	Active									No	No	No	Statistics	No	No	No
470	Webbased	Building Civil Society Advocacy on Health Financing: Lessons from GFF	CORE Group	No CEPH or CPD credit offered but institution in well known in field	Online	https://coregroup.org/webinar/building-civil-society-advocacy-on-health-financing-lessons-from-gff/		PAHO		1.5	0	Detailed web pages open to the public,Course pages online,Brief course description	null	ECON		Understanding	Okay	None	None	NotSoGood	Online only	On demand	Highly flexible pace	Multimedia content,None	Great	NotProvided	Credible	Limited	NoAssessment	Okay	Okay	Liz Hahn	2020-06-05	Active									No	Econ	No	No	No	No	No
471	course	Ethics in epidemics, emergencies and disasters: Research, surveillance and patient care	Global Health Training Centre	No CEPH or CPD credit offered but institution in well known in field	Online	https://globalhealthtrainingcentre.tghn.org/research-ethics-epidemics-pandemics-and-disaster-situations/		PAHO		8		Detailed web pages open to the public,Course pages online	ETH		HUM	Understanding	Great	None	None	Okay	Online only	On demand	Highly flexible pace	Low bandwidth,Requirements clear,Multimedia content	Great	Provided	Credible	Limited	Aligned	Great	Great	Anant Mishra	2020-05-18	Active	No	No	No	No	GlobalDisease	No	No	No
472	course	The Practice and Ethics of Participatory Visual Methods for Community Engagement in Public Health and Health Science	Global Health Training Centre	No CEPH or CPD credit offered but institution in well known in field	Online	https://globalhealthtrainingcentre.tghn.org/practice-and-ethics-participatory-visual-methods-community-engagement-public-health-and-health-science/		PAHO		6		Detailed web pages open to the public,Course pages online	ETH			Practicing	Great	None	None	Okay	Online only	On demand	Highly flexible pace	Low bandwidth,Requirements clear,Multimedia content	Great	Provided	Credible	Limited	Aligned	Great	Great	Anant Mishra	2020-05-18	Active	No	No	No	No	GlobalDisease	No	No	No
475	course	Python Core and Advance	Udemy	No accreditation is available/institution is unknown or questionable	Online	https://www.udemy.com/course/python-core-and-advanced/?LSNPUBID=JVFxdTr9V80&ranEAID=JVFxdTr9V80&ranMID=39197&ranSiteID=JVFxdTr9V80-Un1IIEJNDABi2p1MMSMmfQ		PAHO		9		Detailed web pages open to the public,Learning objectives,Brief course description	null	INFO		Practicing	Okay	None	None	Okay	Online only	On demand	Highly flexible pace	Requirements clear,Multimedia content	Great	Provided	Credible	Limited	Aligned	Great	Okay	Anant Mishra	2020-05-20	Active									No	No	No	No	No	No	Informatics
476	course	Python Data Structures	Coursera	Other continuing professional education (CPE) accreditation	Online	https://www.coursera.org/learn/python-data?specialization=python&ranMID=40328&ranEAID=JVFxdTr9V80&ranSiteID=JVFxdTr9V80-oNDK6zuwH5wDE6O6jeDWPw&siteID=JVFxdTr9V80-oNDK6zuwH5wDE6O6jeDWPw&utm_content=10&utm_medium=partners&utm_source=linkshare&utm_campa		PAHO		19	0	Full syllabus,Detailed web pages open to the public	null	INFO		Practicing	Okay	Limited	None	Great	Online only	Open enrollment	Flexible pace	Requirements clear,Multimedia content	Great	Provided	Credible	Limited	Aligned	Great	Okay	Anant Mishra	2020-05-18	Active									No	No	No	No	No	No	Informatics
477	course	Prgoramming for Everybody-Getting started with Python	Coursera	Other continuing professional education (CPE) accreditation	Online	https://www.coursera.org/learn/python		PAHO		64	0	Full syllabus,Detailed web pages open to the public	null	INFO		Practicing	Okay	Limited	None	Great	Online only	Open enrollment	Flexible pace	Requirements clear,Multimedia content	Great	Provided	Credible	Limited	Aligned	Great	Okay	Anant Mishra	2020-05-18	Active									No	No	No	No	No	No	Informatics
478	course	Using Python to Access Web Data	Coursera	Other continuing professional education (CPE) accreditation	Online	https://www.coursera.org/learn/python-network-data?specialization=python&ranMID=40328&ranEAID=JVFxdTr9V80&ranSiteID=JVFxdTr9V80-sVIoVgJ.e2y7n256tTA43Q&siteID=JVFxdTr9V80-sVIoVgJ.e2y7n256tTA43Q&utm_content=10&utm_medium=partners&utm_source=linkshare&u		PAHO		18	0	Full syllabus,Detailed web pages open to the public	null	INFO		Practicing	Okay	Limited	None	Great	Online only	Open enrollment	Flexible pace	Requirements clear,Multimedia content	Great	Provided	Credible	Limited	Aligned	Great	Okay	Anant Mishra	2020-05-18	Active									No	No	No	No	No	No	Informatics
479	course	Using Databases with Python	Coursera	Other continuing professional education (CPE) accreditation	Online	https://www.coursera.org/learn/python-databases?specialization=python&ranMID=40328&ranEAID=JVFxdTr9V80&ranSiteID=JVFxdTr9V80-wuQ7mZDz7yQHEf5rFQdUdw&siteID=JVFxdTr9V80-wuQ7mZDz7yQHEf5rFQdUdw&utm_content=10&utm_medium=partners&utm_source=linkshare&utm_		PAHO		13	0	Learning objectives,Course pages online,Brief course description	null	INFO		Understanding	Okay	Limited	None	Great	Online only	Open enrollment	Flexible pace	Unknown	Great	Provided	Credible	Limited	Aligned	Great	Okay	Anant Mishra	2020-05-18	Active									No	No	No	No	No	No	Informatics
480	course	Capstone: Retrieving, Processing, and Visualizing Data with Python	Coursera	Other continuing professional education (CPE) accreditation	Online	https://www.coursera.org/learn/python-data-visualization?ranMID=40328&ranEAID=JVFxdTr9V80&ranSiteID=JVFxdTr9V80-IzaY5gK92MY6mIBjgcJjYQ&siteID=JVFxdTr9V80-IzaY5gK92MY6mIBjgcJjYQ&utm_content=10&utm_medium=partners&utm_source=linkshare&utm_campaign=JVFx		PAHO		9	0	Full syllabus,Detailed web pages open to the public	null	INFO		Practicing	Okay	Limited	None	Great	Online only	Open enrollment	Flexible pace	Requirements clear,Multimedia content	Great	Provided	Credible	Average	Aligned	Great	Okay	Anant Mishra	2020-05-18	Active									No	No	No	No	No	No	Informatics
481	course	HarvardX Data Science- Professional Certificate	edX	No CEPH or CPD credit offered but institution in well known in field	Online	https://www.edx.org/professional-certificate/harvardx-data-science	US	PAHO		180		Full syllabus,Detailed web pages open to the public	null	STAT,INFO		Practicing	Great	Limited	Limited	Okay	Online only	On demand	Highly flexible pace	Unknown	Great	Provided	Credible	Unknown	InclusionUnclear	Okay	Okay	Liz Hahn	2020-05-26	Active									No	No	No	Statistics	No	No	Informatics
482	course	Mobilizing Finance for Development	USAID University	Accredited by USAID	Inperson		US	PAHO		40	0	Other	DEV	ECON		Practicing	Okay	Average	Average	Okay	Workshop/training	Infrequent start	Fixed pace	None	Okay	Unknown	Credible	Average	InclusionUnclear	Okay	Okay	Caroline Dolive	2020-05-14	Active	Development	No	No	No	No	No	No	No	No	Econ	No	No	No	No	No
483	course	Private Sector Engagement and Partnerships	USAID University	Accredited by USAID	Inperson		US	PAHO		40	0	Other	DEV	ECON		Practicing	Okay	Average	Average	Okay	Workshop/training	Infrequent start	Fixed pace	None	Okay	NotProvided	Credible	Average	InclusionUnclear	Okay	Okay	Caroline Dolive	2020-05-14	Active	Development	No	No	No	No	No	No	No	No	Econ	No	No	No	No	No
484	course	Data Science: Foundations using R Specialization	Coursera	Accredited by Council on Education for Public Health (CEPH)	Online	https://www.coursera.org/specializations/data-science-foundations-r		PAHO		146		Detailed web pages open to the public,Brief course description	null	STAT		Practicing	Okay	Limited	Limited	NotSoGood	Online only	Frequent start	Flexible pace	Multimedia content	Okay	NotProvided	Credible	Average	Unexplained	Great	Okay	Liz Hahn	2020-06-02	Active									No	No	No	Statistics	No	No	No
485	Webbased	Building Leadership for Data Demand and Use: A Facilitator's Guide	MEASURE Evaluation	No CEPH or CPD credit offered but institution in well known in field	Online	https://www.measureevaluation.org/resources/training/capacity-building-resources/building-leadership-in-data-demand-and-use-a-facilitators-guide		PAHO				Detailed web pages open to the public,Learning objectives,Brief course description	DEV	INFO		Practicing	Great	None	None	NotSoGood	Online only	On demand	Highly flexible pace	None	Great	Provided	Credible	Unknown	NoAssessment	Okay	Okay	Liz Hahn	2020-06-05	Active	Development	No	No	No	No	No	No	No	No	No	No	No	No	No	Informatics
486	Webbased	A Student's Guide to Writing a Global Health Policy Brief	Harvard University	No CEPH or CPD credit offered but institution in well known in field	Online	https://www.google.com/url?sa=t&rct=j&q=&esrc=s&source=web&cd=15&cad=rja&uact=8&ved=2ahUKEwjbiLmEkrTpAhVaknIEHd8nB404ChAWMAR6BAgFEAE&url=https%3A%2F%2Fgheli-live-c08f218cfc6c4ccf84df8c9b3035-9503df6.aldryn-media.io%2Ffiler_public%2Fd8%2F82%2Fd8820ff9		PAHO			0	Brief course description	COM	POL		Practicing				NotSoGood	Online only	Unknown	Unknown	Unknown	NotSoGood	Unknown	UnkwnNot	Unknown	InclusionUnclear	NotSoGood	NotSoGood	Liz Hahn	2020-06-05	Active	No	Communication	No	No	No	No	No	No	No	No	No	No	No	Policy	No
487	Webbased	Integrating Ethics in infectious disease outbreaks	WHO	No CEPH or CPD credit offered but institution in well known in field	Online	https://extranet.who.int/ethics/		EURO				Detailed web pages open to the public,Course pages online,Brief course description	ETH			Practicing	Okay	None	None	NotSoGood	Online only	On demand	Highly flexible pace	Multimedia content,None	Great	NotProvided	Credible	Limited	InclusionUnclear	Okay	Okay	Liz Hahn	2020-06-05	Active	No	No	No	No	GlobalDisease	No	No	No
488	course	R for Data Analytics	University of California San Diego UCSD	Accredited by Council on Education for Public Health (CEPH)	Online	https://extension.ucsd.edu/courses-and-programs/r-for-data-analytics	US	PAHO		120	2900	Detailed web pages open to the public,Learning objectives,Course pages online,Brief course description	null	INFO		Practicing	Great	Variable	High	Great	Online only	Frequent start	Fixed pace	Unknown	Okay	Provided	Credible	Unknown	InclusionUnclear	Great	Great	Liz Hahn	2020-06-02	Active									No	No	No	No	No	No	Informatics
[truncated: 17 more columns]
